# Supplementary material for: Knowledge, attitudes, and practice regarding medication use in pregnant women in Southern Italy
Source: PLoS One. 2018 Jun 19;13(6):e0198618. doi: 10.1371/journal.pone.0198618 (PMC6007931; doi:10.1371/journal.pone.0198618)
Supplement: S2 File — (XLSX) [file pone.0198618.s002.xlsx]

## Sheet: Foglio1
A1	A2	A3	A4	A5	A6	A7	A8	A9	A10	A11.1	A11.2	A11.3	A11.4	A12	B1.1	B1.2	B1.3	B1.4	B2.1	B2.1A	B3.1	B2.2	B2.2A	B3.2	B2.3	B2.3A	B3.3	B2.4	B2.4A	B3.4	C1	C2	C3P.1A	C3P.1B	C3P.1C	C3P.1D	C3P.1E	C3P.1F	C3P.1G	C3P.1H	C3P.2A	C3P.2B	C3P.2C	C3P.2D	C3P.2E	C3P.2F	C3P.2G	C3P.2H	C3P.3A
34	1	1	1	1	3	3	3	0	20	0	888	888	888	7	0	888	888	888	0	888	888	888	888	888	888	888	888	888	888	888	0	1	3	4	999	7	220	0	12	0	2	8	999	150	20	0	0	0	888
27	1	2	2	0	888	0	0	2	33	0	888	888	888	7	0	888	888	888	0	888	888	888	888	888	888	888	888	888	888	888	0	0	0	888	888	888	888	888	888	888	888	888	888	888	888	888	888	888	888
33	1	1	3	1	4	3	3	0	39	0	888	888	888	6	9	888	888	888	3	12	9	888	888	888	888	888	888	888	888	888	0	1	4	12	200	40	224	0	13	0	888	888	888	888	888	888	888	888	888
36	1	1	2	0	0	1	1	1	23	0	888	888	888	10	0	888	888	888	0	888	888	888	888	888	888	888	888	888	888	888	0	0	0	888	888	888	888	888	888	888	888	888	888	888	888	888	888	888	888
44	1	1	4	5	6	2	2	0	16	10	888	888	888	6	10	888	888	888	3	2	10	888	888	888	888	888	888	888	888	888	0	1	5	10	2000	3285	1	3285	0	0	888	888	888	888	888	888	888	888	888
24	1	1	3	0	7	0	0	0	38	0	888	888	888	10	0	888	888	888	1	6	444	888	888	888	888	888	888	888	888	888	888	1	5	14	999	14	20	555	13	0	6	15	999	7	20	555	13	0	888
27	1	2	1	1	888	0	0	2	25	0	888	888	888	4	0	888	888	888	1	2	444	888	888	888	888	888	888	888	888	888	0	1	5	14	999	999	25	555	12	0	8	2	999	999	25	555	12	0	888
21	1	4	2	0	7	0	0	0	36	0	888	888	888	7	0	888	888	888	0	888	888	888	888	888	888	888	888	888	888	888	888	1	0	888	888	888	888	888	888	888	888	888	888	888	888	888	888	888	888
40	2	1	4	0	8	1	1	1	38	20	13	888	888	7	0	888	888	888	1	15	444	888	888	888	888	888	888	888	888	888	0	1	9	20	150	7	1	5475	0	0	888	888	888	888	888	888	888	888	888
19	1	4	2	9	10	0	0	0	39	0	888	888	888	9	0	888	888	888	1	10	444	888	888	888	888	888	888	888	888	888	888	1	0	888	888	888	888	888	888	888	888	888	888	888	888	888	888	888	888
33	1	1	3	1	11	1	1	1	6	0	888	888	888	8	0	888	888	888	9	3	17	888	888	888	888	888	888	888	888	888	1	1	11	1	999	4	26	0	0	0	4	11	999	14	24	0	0	0	12
21	1	1	1	0	12	1	1	0	29	0	888	888	888	10	0	888	888	888	1	6	444	888	888	888	888	888	888	888	888	888	0	1	13	7	999	30	228	0	0	0	888	888	888	888	888	888	888	888	888
35	1	1	2	1	13	1	1	0	28	0	888	888	888	10	0	888	888	888	1	1	444	888	888	888	888	888	888	888	888	888	0	1	0	888	888	888	888	888	888	888	888	888	888	888	888	888	888	888	888
21	1	4	3	0	0	0	0	0	39	0	888	888	888	9	0	888	888	888	1	5	444	888	888	888	888	888	888	888	888	888	888	0	0	888	888	888	888	888	888	888	888	888	888	888	888	888	888	888	888
25	1	1	3	1	0	1	1	0	14	0	888	888	888	4	19	20	888	888	4	5	19	5	2	20	6	2	23	888	888	888	1	1	14	19	100	2555	1	2555	0	0	15	19	1200	2555	1	2555	0	0	9
36	1	1	2	1	7	1	1	0	33	0	888	888	888	10	0	888	888	888	1	7	444	888	888	888	888	888	888	888	888	888	0	1	0	888	888	888	888	888	888	888	888	888	888	888	888	888	888	888	888
19	1	2	2	0	888	0	0	0	35	0	888	888	888	9	0	888	888	888	0	888	888	888	888	888	888	888	888	888	888	888	888	1	0	888	888	888	888	888	888	888	888	888	888	888	888	888	888	888	888
37	1	1	3	0	14	1	1	0	29	19	888	888	888	9	0	888	888	888	4	1	19	7	1	16	888	888	888	888	888	888	1	1	17	19	200	6205	1	6205	0	0	18	19	150	6205	1	6205	0	0	3
29	1	1	3	1	15	1	1	0	9	0	888	888	888	7	0	888	888	888	5	2	20	888	888	888	888	888	888	888	888	888	1	1	9	20	50	60	1	60	0	0	888	888	888	888	888	888	888	888	888
23	1	1	2	1	0	1	1	2	8	0	888	888	888	3	0	888	888	888	0	888	888	888	888	888	888	888	888	888	888	888	0	1	19	6	10	4	28	0	13	0	888	888	888	888	888	888	888	888	888
24	1	2	2	16	888	0	0	0	17	0	888	888	888	7	21	888	888	888	2	2	21	888	888	888	888	888	888	888	888	888	888	1	20	21	125	70	27	0	0	0	888	888	888	888	888	888	888	888	888
31	1	1	3	1	9	1	1	0	29	0	888	888	888	10	0	888	888	888	0	888	888	888	888	888	888	888	888	888	888	888	0	1	0	888	888	888	888	888	888	888	888	888	888	888	888	888	888	888	888
29	3	4	1	1	17	2	2	1	21	0	888	888	888	10	0	888	888	888	0	888	888	888	888	888	888	888	888	888	888	888	0	1	0	888	888	888	888	888	888	888	888	888	888	888	888	888	888	888	888
34	1	1	3	18	19	0	0	0	36	0	888	888	888	10	0	888	888	888	1	2	444	5	1	20	888	888	888	888	888	888	888	1	5	1	25	7	232	555	12	0	21	1	999	7	232	555	12	0	22
33	1	1	1	1	7	3	3	0	11	0	888	888	888	5	21	888	888	888	2	4	21	888	888	888	888	888	888	888	888	888	0	0	0	888	888	888	888	888	888	888	888	888	888	888	888	888	888	888	888
39	1	1	3	1	20	1	1	2	37	0	888	888	888	6	0	888	888	888	0	888	888	888	888	888	888	888	888	888	888	888	1	1	23	8	999	238	25	0	13	0	888	888	888	888	888	888	888	888	888
20	1	4	1	1	21	0	0	0	17	0	888	888	888	10	19	888	888	888	4	2	19	888	888	888	888	888	888	888	888	888	888	1	18	19	999	7300	1	7300	15	15	888	888	888	888	888	888	888	888	888
23	1	4	2	1	22	0	0	0	17	0	888	888	888	6	0	888	888	888	0	888	888	888	888	888	888	888	888	888	888	888	888	0	0	888	888	888	888	888	888	888	888	888	888	888	888	888	888	888	888
23	1	4	2	1	3	1	1	0	39	0	888	888	888	9	0	888	888	888	0	888	888	888	888	888	888	888	888	888	888	888	0	1	10	5	999	555	20	999	12	0	888	888	888	888	888	888	888	888	888
17	1	2	2	0	888	0	0	0	16	0	888	888	888	7	0	888	888	888	0	888	888	888	888	888	888	888	888	888	888	888	888	0	0	888	888	888	888	888	888	888	888	888	888	888	888	888	888	888	888
23	1	2	2	0	888	0	0	0	26	0	888	888	888	8	0	888	888	888	1	1	444	888	888	888	888	888	888	888	888	888	888	1	0	888	888	888	888	888	888	888	888	888	888	888	888	888	888	888	888
29	1	4	3	1	7	0	0	0	33	0	888	888	888	9	0	888	888	888	1	4	444	888	888	888	888	888	888	888	888	888	888	1	3	22	1000	7	222	0	13	0	888	888	888	888	888	888	888	888	888
31	1	1	2	0	0	2	2	1	29	0	888	888	888	5	0	888	888	888	1	2	444	888	888	888	888	888	888	888	888	888	1	0	0	888	888	888	888	888	888	888	888	888	888	888	888	888	888	888	888
26	1	1	3	14	0	0	0	0	38	0	888	888	888	8	25	888	888	888	10	1	25	1	3	444	888	888	888	888	888	888	888	1	24	25	999	555	1	7300	12	0	888	888	888	888	888	888	888	888	888
32	4	1	1	0	7	0	0	2	22	0	888	888	888	8	0	888	888	888	1	1	444	888	888	888	888	888	888	888	888	888	0	1	10	5	999	7	215	0	12	0	888	888	888	888	888	888	888	888	888
20	1	2	2	0	888	0	0	1	20	0	888	888	888	7	0	888	888	888	0	888	888	888	888	888	888	888	888	888	888	888	0	0	0	888	888	888	888	888	888	888	888	888	888	888	888	888	888	888	888
34	1	4	3	0	7	1	1	2	32	0	888	888	888	8	0	888	888	888	1	2	444	888	888	888	888	888	888	888	888	888	0	1	0	888	888	888	888	888	888	888	888	888	888	888	888	888	888	888	888
38	1	3	3	18	888	1	1	0	24	0	888	888	888	8	0	888	888	888	1	4	444	888	888	888	888	888	888	888	888	888	1	1	11	1	1000	6	218	555	12	0	888	888	888	888	888	888	888	888	888
35	1	4	3	1	19	2	2	1	28	0	888	888	888	3	3	888	888	888	9	3	777	1	3	444	888	888	888	888	888	888	1	1	27	5	999	7	227	555	0	0	888	888	888	888	888	888	888	888	888
37	1	1	3	1	14	1	1	0	29	0	888	888	888	7	21	888	888	888	9	5	777	9	5	21	1	2	444	888	888	888	0	1	20	21	250	240	1	60	0	0	888	888	888	888	888	888	888	888	888
35	5	1	1	0	10	2	2	1	30	0	888	888	888	8	0	888	888	888	0	888	888	888	888	888	888	888	888	888	888	888	0	0	0	888	888	888	888	888	888	888	888	888	888	888	888	888	888	888	888
31	1	1	3	1	23	1	1	0	14	0	888	888	888	8	0	888	888	888	1	1	333	888	888	888	888	888	888	888	888	888	0	1	28	1	999	7	25	0	12	0	888	888	888	888	888	888	888	888	888
37	1	1	3	1	8	3	3	0	24	0	888	888	888	4	0	888	888	888	1	2	444	888	888	888	888	888	888	888	888	888	1	1	29	14	8	14	219	1825	12	0	888	888	888	888	888	888	888	888	888
37	1	1	2	1	0	3	3	0	11	0	888	888	888	6	0	888	888	888	0	888	888	888	888	888	888	888	888	888	888	888	0	1	4	11	200	10	28	0	12	0	888	888	888	888	888	888	888	888	888
37	1	1	4	24	25	0	0	0	36	0	888	888	888	8	0	888	888	888	1	10	444	888	888	888	888	888	888	888	888	888	888	0	0	888	888	888	888	888	888	888	888	888	888	888	888	888	888	888	888
28	1	4	3	26	27	0	0	0	38	0	888	888	888	8	0	888	888	888	1	6	444	888	888	888	888	888	888	888	888	888	888	1	27	5	860	14	230	0	12	0	888	888	888	888	888	888	888	888	888
24	1	4	2	9	0	0	0	0	37	13	888	888	888	8	0	888	888	888	1	9	444	888	888	888	888	888	888	888	888	888	888	1	4	13	999	14	216	0	12	0	30	13	999	14	216	0	12	0	888
20	1	1	2	1	28	0	0	0	14	0	888	888	888	8	0	888	888	888	0	888	888	888	888	888	888	888	888	888	888	888	888	0	0	888	888	888	888	888	888	888	888	888	888	888	888	888	888	888	888
30	1	1	3	1	29	1	1	0	28	0	888	888	888	9	0	888	888	888	1	3	444	888	888	888	888	888	888	888	888	888	0	1	31	6	10	20	29	0	12	0	888	888	888	888	888	888	888	888	888
29	1	4	2	0	7	0	0	1	38	0	888	888	888	8	0	888	888	888	1	5	444	888	888	888	888	888	888	888	888	888	0	0	0	888	888	888	888	888	888	888	888	888	888	888	888	888	888	888	888
25	1	1	3	18	27	1	1	0	26	0	888	888	888	7	0	888	888	888	1	2	444	888	888	888	888	888	888	888	888	888	1	1	0	888	888	888	888	888	888	888	888	888	888	888	888	888	888	888	888
20	4	4	1	1	0	0	0	1	37	0	888	888	888	9	0	888	888	888	0	888	888	888	888	888	888	888	888	888	888	888	0	1	13	7	999	7	228	0	13	0	888	888	888	888	888	888	888	888	888
18	1	2	2	0	888	0	0	0	16	0	888	888	888	7	0	888	888	888	0	888	888	888	888	888	888	888	888	888	888	888	888	0	0	888	888	888	888	888	888	888	888	888	888	888	888	888	888	888	888
36	1	1	2	1	6	2	2	1	28	13	888	888	888	6	0	888	888	888	1	4	444	888	888	888	888	888	888	888	888	888	1	1	30	13	999	5	222	0	13	0	888	888	888	888	888	888	888	888	888
17	1	2	2	0	888	0	0	0	14	0	888	888	888	6	0	888	888	888	0	888	888	888	888	888	888	888	888	888	888	888	888	0	0	888	888	888	888	888	888	888	888	888	888	888	888	888	888	888	888
34	1	1	3	1	30	1	1	0	32	21	888	888	888	8	21	888	888	888	1	3	444	9	4	21	888	888	888	888	888	888	1	1	20	21	999	404	1	1180	0	0	888	888	888	888	888	888	888	888	888
32	1	1	3	1	7	1	1	1	38	0	888	888	888	5	0	888	888	888	1	5	444	888	888	888	888	888	888	888	888	888	1	0	0	888	888	888	888	888	888	888	888	888	888	888	888	888	888	888	888
35	1	1	3	1	10	2	2	0	28	0	888	888	888	6	20	888	888	888	1	3	444	5	2	20	888	888	888	888	888	888	1	1	9	20	50	730	1	730	0	0	888	888	888	888	888	888	888	888	888
23	1	1	2	1	0	1	1	2	14	0	888	888	888	5	0	888	888	888	0	888	888	888	888	888	888	888	888	888	888	888	0	0	0	888	888	888	888	888	888	888	888	888	888	888	888	888	888	888	888
39	1	1	4	30	30	2	2	0	28	0	888	888	888	8	0	888	888	888	1	3	444	888	888	888	888	888	888	888	888	888	1	1	0	888	888	888	888	888	888	888	888	888	888	888	888	888	888	888	888
32	6	1	4	1	31	1	1	0	40	0	888	888	888	8	0	888	888	888	1	8	444	888	888	888	888	888	888	888	888	888	0	1	3	7	2000	5	239	0	13	0	888	888	888	888	888	888	888	888	888
27	1	1	2	1	0	3	3	0	13	0	888	888	888	8	0	888	888	888	0	888	888	888	888	888	888	888	888	888	888	888	1	1	0	888	888	888	888	888	888	888	888	888	888	888	888	888	888	888	888
30	1	1	3	1	0	2	2	0	41	0	888	888	888	8	0	888	888	888	1	8	444	888	888	888	888	888	888	888	888	888	0	1	9	20	50	1460	1	1460	0	0	888	888	888	888	888	888	888	888	888
28	1	1	2	0	0	1	1	1	27	0	888	888	888	10	0	888	888	888	1	7	444	888	888	888	888	888	888	888	888	888	0	0	0	888	888	888	888	888	888	888	888	888	888	888	888	888	888	888	888
28	1	3	2	0	888	0	0	0	36	0	888	888	888	10	0	888	888	888	1	8	444	888	888	888	888	888	888	888	888	888	888	1	6	15	999	2	212	0	12	0	888	888	888	888	888	888	888	888	888
31	1	2	2	0	888	0	0	0	16	0	888	888	888	6	0	888	888	888	1	7	444	9	7	777	888	888	888	888	888	888	888	0	0	888	888	888	888	888	888	888	888	888	888	888	888	888	888	888	888
35	1	1	2	0	7	1	1	0	36	0	888	888	888	10	0	888	888	888	1	8	444	9	8	777	888	888	888	888	888	888	1	1	33	27	999	196	28	0	0	0	888	888	888	888	888	888	888	888	888
37	1	4	3	0	7	1	1	0	13	0	888	888	888	5	0	888	888	888	1	3	444	888	888	888	888	888	888	888	888	888	1	0	0	888	888	888	888	888	888	888	888	888	888	888	888	888	888	888	888
38	1	4	3	30	7	1	1	1	9	0	888	888	888	8	0	888	888	888	1	1	444	888	888	888	888	888	888	888	888	888	0	0	0	888	888	888	888	888	888	888	888	888	888	888	888	888	888	888	888
38	1	1	3	0	32	2	2	1	20	0	888	888	888	7	28	888	888	888	1	3	444	9	5	777	11	1	999	1	7	28	0	1	6	11	999	21	218	0	12	0	4	11	999	7	220	0	0	0	3
32	1	1	3	14	0	1	1	2	17	0	888	888	888	8	2	888	888	888	1	4	444	9	1	29	888	888	888	888	888	888	1	1	23	8	999	119	21	0	0	0	4	13	999	84	21	0	12	0	888
34	1	4	2	1	0	2	2	0	34	0	888	888	888	9	0	888	888	888	1	10	444	888	888	888	888	888	888	888	888	888	1	1	0	888	888	888	888	888	888	888	888	888	888	888	888	888	888	888	888
27	1	1	2	1	7	0	0	0	36	0	888	888	888	8	0	888	888	888	1	6	444	888	888	888	888	888	888	888	888	888	888	1	0	888	888	888	888	888	888	888	888	888	888	888	888	888	888	888	888
27	1	1	2	1	12	2	2	0	9	0	888	888	888	8	0	888	888	888	1	5	333	888	888	888	888	888	888	888	888	888	0	0	0	888	888	888	888	888	888	888	888	888	888	888	888	888	888	888	888
32	1	1	3	18	7	1	1	1	24	0	888	888	888	10	0	888	888	888	1	6	444	888	888	888	888	888	888	888	888	888	0	0	0	888	888	888	888	888	888	888	888	888	888	888	888	888	888	888	888
30	1	1	3	33	34	2	2	0	22	0	888	888	888	6	0	888	888	888	1	2	444	888	888	888	888	888	888	888	888	888	0	1	30	11	999	3	221	0	0	0	888	888	888	888	888	888	888	888	888
32	1	4	2	1	0	1	1	0	16	13	888	888	888	7	0	888	888	888	1	1	30	888	888	888	888	888	888	888	888	888	1	0	0	888	888	888	888	888	888	888	888	888	888	888	888	888	888	888	888
34	1	1	2	1	10	2	2	2	37	0	888	888	888	5	0	888	888	888	1	8	444	888	888	888	888	888	888	888	888	888	1	1	23	8	999	210	21	0	13	0	888	888	888	888	888	888	888	888	888
39	1	1	1	1	35	2	2	1	36	0	888	888	888	5	0	888	888	888	1	10	444	888	888	888	888	888	888	888	888	888	1	0	0	888	888	888	888	888	888	888	888	888	888	888	888	888	888	888	888
36	7	1	4	1	36	1	1	1	37	0	888	888	888	9	0	888	888	888	1	10	444	888	888	888	888	888	888	888	888	888	0	0	0	888	888	888	888	888	888	888	888	888	888	888	888	888	888	888	888
32	1	1	4	37	38	0	0	0	28	31	888	888	888	7	0	888	888	888	1	15	444	888	888	888	888	888	888	888	888	888	888	0	0	888	888	888	888	888	888	888	888	888	888	888	888	888	888	888	888
30	8	4	3	0	39	0	0	0	32	11	888	888	888	8	0	888	888	888	1	15	444	888	888	888	888	888	888	888	888	888	888	1	4	13	999	112	28	0	13	0	888	888	888	888	888	888	888	888	888
25	1	1	3	1	7	1	1	1	38	32	888	888	888	7	0	888	888	888	1	6	444	12	2	33	888	888	888	888	888	888	1	1	2	8	4000	266	20	0	0	0	11	1	1000	6	212	0	12	0	888
29	9	1	3	1	7	1	1	0	40	34	888	888	888	9	0	888	888	888	1	20	444	888	888	888	888	888	888	888	888	888	0	1	34	34	150	280	21	0	0	0	888	888	888	888	888	888	888	888	888
34	1	1	4	40	36	0	0	1	37	35	888	888	888	6	0	888	888	888	1	15	444	888	888	888	888	888	888	888	888	888	0	1	4	35	200	90	220	0	12	0	888	888	888	888	888	888	888	888	888
32	1	1	3	0	27	0	0	0	27	31	888	888	888	8	0	888	888	888	1	5	444	9	1	777	13	2	36	888	888	888	888	1	11	1	1000	3	20	0	12	0	1	1	1000	3	20	555	12	11	9
38	1	4	3	9	19	0	0	2	40	37	888	888	888	9	0	888	888	888	1	6	444	888	888	888	888	888	888	888	888	888	0	1	0	888	888	888	888	888	888	888	888	888	888	888	888	888	888	888	888
35	1	1	2	1	7	4	4	0	8	16	21	38	888	7	0	888	888	888	1	1	444	2	1	21	888	888	888	888	888	888	1	1	20	21	2 days, 14:05:00	56	21	444	0	0	888	888	888	888	888	888	888	888	888
19	1	2	2	0	888	1	1	0	8	13	888	888	888	10	0	888	888	888	1	1	444	9	2	777	888	888	888	888	888	888	0	1	4	13	999	28	24	0	0	0	888	888	888	888	888	888	888	888	888
19	1	2	2	0	888	0	0	1	14	0	888	888	888	8	0	888	888	888	0	888	888	888	888	888	888	888	888	888	888	888	0	0	0	888	888	888	888	888	888	888	888	888	888	888	888	888	888	888	888
30	1	1	2	1	7	1	1	0	24	0	888	888	888	7	14	888	888	888	9	3	777	888	888	888	888	888	888	888	888	888	0	1	13	7	3000	2	216	0	13	0	888	888	888	888	888	888	888	888	888
27	1	1	3	18	0	1	1	1	31	0	888	888	888	7	0	888	888	888	1	4	444	888	888	888	888	888	888	888	888	888	1	1	10	5	999	7	24	0	12	0	19	6	10	7	24	0	12	0	888
28	5	1	1	1	3	2	2	1	25	13	888	888	888	8	0	888	888	888	1	5	444	888	888	888	888	888	888	888	888	888	1	1	4	13	200	7	214	0	13	0	888	888	888	888	888	888	888	888	888
31	1	1	3	1	32	2	2	0	34	0	888	888	888	6	2	888	888	888	9	5	777	1	7	444	888	888	888	888	888	888	1	1	16	2	100	3	224	555	12	0	888	888	888	888	888	888	888	888	888
22	1	4	2	1	0	1	1	0	18	0	888	888	888	8	0	888	888	888	0	888	888	888	888	888	888	888	888	888	888	888	0	0	0	888	888	888	888	888	888	888	888	888	888	888	888	888	888	888	888
17	1	2	2	0	888	0	0	1	25	0	888	888	888	8	0	888	888	888	1	2	444	888	888	888	888	888	888	888	888	888	0	0	0	888	888	888	888	888	888	888	888	888	888	888	888	888	888	888	888
30	1	1	3	1	30	2	2	0	28	0	888	888	888	8	0	888	888	888	1	4	444	1	4	40	888	888	888	888	888	888	1	1	27	5	999	3	220	555	12	0	28	1	999	7	219	0	12	0	888
33	1	1	2	1	7	1	1	0	25	0	888	888	888	9	20	888	888	888	1	4	444	5	5	20	888	888	888	888	888	888	1	1	9	20	125	1095	1	1095	0	0	888	888	888	888	888	888	888	888	888
38	4	1	3	1	32	2	2	0	38	0	888	888	888	6	21	888	888	888	1	8	444	9	10	777	888	888	888	888	888	888	1	1	32	21	100	365	1	365	0	0	888	888	888	888	888	888	888	888	888
26	9	1	1	0	32	1	1	1	25	0	888	888	888	7	0	888	888	888	0	888	888	888	888	888	888	888	888	888	888	888	0	0	0	888	888	888	888	888	888	888	888	888	888	888	888	888	888	888	888
22	1	4	3	1	35	0	0	0	16	0	888	888	888	9	0	888	888	888	0	888	888	888	888	888	888	888	888	888	888	888	888	0	0	888	888	888	888	888	888	888	888	888	888	888	888	888	888	888	888
25	1	1	2	1	0	1	1	1	16	0	888	888	888	8	0	888	888	888	1	2	444	888	888	888	888	888	888	888	888	888	0	0	0	888	888	888	888	888	888	888	888	888	888	888	888	888	888	888	888
21	1	4	2	0	0	0	0	0	25	0	888	888	888	8	0	888	888	888	1	2	444	888	888	888	888	888	888	888	888	888	888	0	0	888	888	888	888	888	888	888	888	888	888	888	888	888	888	888	888
29	1	1	2	1	0	2	2	0	16	0	888	888	888	9	0	888	888	888	1	2	444	888	888	888	888	888	888	888	888	888	0	0	0	888	888	888	888	888	888	888	888	888	888	888	888	888	888	888	888
37	1	1	2	1	0	2	2	1	38	0	888	888	888	4	0	888	888	888	0	888	888	888	888	888	888	888	888	888	888	888	0	0	0	888	888	888	888	888	888	888	888	888	888	888	888	888	888	888	888
27	1	1	3	1	27	2	2	1	28	13	888	888	888	5	0	888	888	888	1	3	444	888	888	888	888	888	888	888	888	888	0	1	4	13	200	15	28	0	13	0	888	888	888	888	888	888	888	888	888
21	1	4	3	1	0	0	0	1	30	0	888	888	888	6	0	888	888	888	1	2	444	888	888	888	888	888	888	888	888	888	0	0	0	888	888	888	888	888	888	888	888	888	888	888	888	888	888	888	888
24	10	1	1	1	7	2	2	0	25	0	888	888	888	8	0	888	888	888	1	1	444	888	888	888	888	888	888	888	888	888	0	0	0	888	888	888	888	888	888	888	888	888	888	888	888	888	888	888	888
35	1	1	3	14	19	2	2	1	8	0	888	888	888	8	0	888	888	888	1	5	444	888	888	888	888	888	888	888	888	888	0	0	0	888	888	888	888	888	888	888	888	888	888	888	888	888	888	888	888
23	1	1	3	1	0	1	1	0	26	0	888	888	888	8	0	888	888	888	1	4	444	888	888	888	888	888	888	888	888	888	1	1	0	888	888	888	888	888	888	888	888	888	888	888	888	888	888	888	888
18	7	2	1	0	888	0	0	0	37	0	888	888	888	4	0	888	888	888	1	3	444	888	888	888	888	888	888	888	888	888	888	0	0	888	888	888	888	888	888	888	888	888	888	888	888	888	888	888	888
26	1	1	3	14	7	0	0	0	19	19	888	888	888	4	19	888	888	888	1	3	444	4	4	19	888	888	888	888	888	888	888	1	15	19	200	3650	1	3650	0	0	888	888	888	888	888	888	888	888	888
28	1	1	3	18	0	1	1	0	28	0	888	888	888	7	25	888	888	888	1	6	444	10	5	25	888	888	888	888	888	888	1	1	22	25	150	1825	1	1825	0	1	24	25	999	7300	1	7300	0	0	888
17	1	2	2	0	888	0	0	0	20	0	888	888	888	8	0	888	888	888	1	2	444	888	888	888	888	888	888	888	888	888	888	0	0	888	888	888	888	888	888	888	888	888	888	888	888	888	888	888	888
30	1	1	2	1	7	1	1	1	26	0	888	888	888	6	41	888	888	888	1	3	444	1	2	41	1	3	7	888	888	888	1	1	13	7	999	3	224	0	12	0	888	888	888	888	888	888	888	888	888
21	1	1	2	1	0	0	0	0	28	0	888	888	888	7	0	888	888	888	1	2	444	888	888	888	888	888	888	888	888	888	888	0	0	888	888	888	888	888	888	888	888	888	888	888	888	888	888	888	888
34	1	1	2	1	7	3	3	1	8	0	888	888	888	6	0	888	888	888	0	888	888	888	888	888	888	888	888	888	888	888	1	1	0	888	888	888	888	888	888	888	888	888	888	888	888	888	888	888	888
30	1	1	3	1	35	1	1	1	38	0	888	888	888	8	21	888	888	888	1	6	444	9	3	777	9	3	21	888	888	888	1	1	20	21	250	120	220	0	0	0	888	888	888	888	888	888	888	888	888
22	1	4	2	0	0	1	1	2	35	0	888	888	888	7	0	888	888	888	1	4	444	888	888	888	888	888	888	888	888	888	0	0	0	888	888	888	888	888	888	888	888	888	888	888	888	888	888	888	888
23	9	1	1	7	3	1	1	0	19	0	888	888	888	6	0	888	888	888	1	2	444	888	888	888	888	888	888	888	888	888	0	0	0	888	888	888	888	888	888	888	888	888	888	888	888	888	888	888	888
28	1	2	2	0	888	0	0	0	19	0	888	888	888	10	0	888	888	888	1	2	444	9	4	777	888	888	888	888	888	888	888	0	0	888	888	888	888	888	888	888	888	888	888	888	888	888	888	888	888
22	1	1	2	0	7	0	0	0	23	0	888	888	888	8	0	888	888	888	1	7	444	9	999	777	888	888	888	888	888	888	888	0	0	888	888	888	888	888	888	888	888	888	888	888	888	888	888	888	888
31	11	1	3	41	27	0	0	1	26	41	888	888	888	10	0	888	888	888	1	20	444	9	10	777	888	888	888	888	888	888	0	1	23	999	550	182	20	0	0	0	888	888	888	888	888	888	888	888	888
25	3	1	2	42	42	1	1	1	23	0	888	888	888	8	0	888	888	888	1	4	444	888	888	888	888	888	888	888	888	888	0	0	0	888	888	888	888	888	888	888	888	888	888	888	888	888	888	888	888
28	1	1	2	1	7	2	2	0	28	0	888	888	888	8	43	888	888	888	1	4	444	14	5	43	888	888	888	888	888	888	1	1	0	888	888	888	888	888	888	888	888	888	888	888	888	888	888	888	888
37	1	3	3	14	888	1	1	1	10	0	888	888	888	8	20	888	888	888	5	5	20	888	888	888	888	888	888	888	888	888	1	1	9	20	50	1095	1	1095	0	0	888	888	888	888	888	888	888	888	888
25	1	1	2	1	0	2	2	0	35	0	888	888	888	8	0	888	888	888	1	6	444	888	888	888	888	888	888	888	888	888	1	0	0	888	888	888	888	888	888	888	888	888	888	888	888	888	888	888	888
21	5	1	1	1	17	1	1	1	24	0	888	888	888	9	0	888	888	888	0	888	888	888	888	888	888	888	888	888	888	888	0	0	0	888	888	888	888	888	888	888	888	888	888	888	888	888	888	888	888
28	1	4	3	14	7	0	0	0	39	44	888	888	888	9	0	888	888	888	1	9	444	888	888	888	888	888	888	888	888	888	888	1	35	44	999	28	28	0	13	0	23	8	100	21	228	0	13	0	888
38	1	1	4	19	14	2	2	0	33	34	888	888	888	8	34	888	888	888	1	15	444	888	888	888	888	888	888	888	888	888	1	1	2	8	2000	63	224	0	0	0	34	34	150	28	229	0	0	0	36
31	1	1	3	0	14	0	0	0	37	13	44	888	888	5	0	888	888	888	1	9	444	888	888	888	888	888	888	888	888	888	888	1	37	8	999	90	212	0	13	0	38	13	341	120	228	0	13	0	4
29	1	1	3	0	8	0	0	0	30	34	888	888	888	5	0	888	888	888	1	15	444	888	888	888	888	888	888	888	888	888	888	1	34	34	450	42	224	0	0	0	39	34	40	555	20	0	13	0	1
26	12	1	0	32	32	1	1	1	999	0	888	888	888	7	13	888	888	888	1	1	444	888	888	888	888	888	888	888	888	888	1	0	0	888	888	888	888	888	888	888	888	888	888	888	888	888	888	888	888
36	13	1	3	43	7	2	2	0	32	14	888	888	888	6	0	888	888	888	1	1	444	888	888	888	888	888	888	888	888	888	0	0	0	888	888	888	888	888	888	888	888	888	888	888	888	888	888	888	888
24	1	1	2	1	35	4	4	0	35	37	888	888	888	9	0	888	888	888	1	2	444	888	888	888	888	888	888	888	888	888	0	1	23	8	100	120	220	0	13	0	11	4	1000	2	212	555	12	0	888
36	1	1	3	44	10	2	2	0	39	45	888	888	888	10	0	888	888	888	1	10	444	888	888	888	888	888	888	888	888	888	1	1	5	3	01:05:00	1	232	0	13	0	888	888	888	888	888	888	888	888	888
37	1	1	3	14	14	0	0	2	34	42	888	888	888	8	0	888	888	888	1	15	444	888	888	888	888	888	888	888	888	888	0	1	37	8	999	999	21	0	0	0	40	13	999	999	21	0	0	0	23
21	1	4	1	1	0	0	0	0	39	47	888	888	888	10	0	888	888	888	1	10	444	888	888	888	888	888	888	888	888	888	0	1	41	47	999	189	212	0	0	0	888	888	888	888	888	888	888	888	888
30	1	1	3	45	8	1	1	1	26	0	888	888	888	8	0	888	888	888	5	6	222	1	6	444	888	888	888	888	888	888	1	1	42	38	999	3285	1	3103	0	0	888	888	888	888	888	888	888	888	888
35	1	1	3	1	14	0	0	0	29	48	888	888	888	8	0	888	888	888	1	7	444	888	888	888	888	888	888	888	888	888	0	1	23	8	999	150	229	0	0	0	888	888	888	888	888	888	888	888	888
27	1	1	3	0	7	0	0	0	30	49	888	888	888	10	0	888	888	888	9	12	777	5	2	222	2	1	222	1	10	444	0	1	4	11	999	37	27	0	13	0	43	25	999	126	212	555	16	0	888
28	1	1	3	1	46	2	2	0	39	8	888	888	888	10	0	888	888	888	1	12	444	888	888	888	888	888	888	888	888	888	1	1	23	999	999	999	220	444	12	0	3	7	500	7	999	555	12	0	44
38	1	1	2	7	0	2	2	1	34	13	888	888	888	6	0	888	888	888	1	9	444	888	888	888	888	888	888	888	888	888	0	0	0	888	888	888	888	888	888	888	888	888	888	888	888	888	888	888	888
29	1	1	3	19	19	0	0	0	31	46	888	888	888	5	0	888	888	888	15	1	999	1	8	444	888	888	888	888	888	888	0	1	2	999	4	999	215	0	0	0	23	8	999	999	225	0	1	999	45
35	1	1	3	1	19	1	1	0	18	0	888	888	888	3	50	888	888	888	14	3	222	1	4	444	888	888	888	888	888	888	1	1	6	51	999	5	218	555	0	0	39	51	999	5	218	555	0	0	1
22	1	2	3	0	888	0	0	0	22	46	888	888	888	5	2	888	888	888	1	4	444	9	10	777	4	6	222	888	888	888	888	1	4	46	999	30	218	0	0	0	888	888	888	888	888	888	888	888	888
25	1	2	2	9	888	1	1	0	37	0	888	888	888	10	0	888	888	888	1	8	444	888	888	888	888	888	888	888	888	888	0	1	0	888	888	888	888	888	888	888	888	888	888	888	888	888	888	888	888
35	1	1	2	42	47	0	0	2	23	52	888	888	888	10	0	888	888	888	1	7	444	9	6	777	888	888	888	888	888	888	0	1	4	13	200	14	221	999	0	0	2	13	999	14	999	0	0	0	888
22	1	1	3	1	48	0	0	0	28	0	888	888	888	8	0	888	888	888	1	4	444	888	888	888	888	888	888	888	888	888	888	0	0	888	888	888	888	888	888	888	888	888	888	888	888	888	888	888	888
30	1	4	2	0	0	2	2	1	12	0	888	888	888	3	23	888	888	888	1	1	444	6	4	23	888	888	888	888	888	888	1	1	46	23	25	150	1	60	0	0	888	888	888	888	888	888	888	888	888
24	1	1	3	18	14	1	1	0	34	0	888	888	888	8	0	888	888	888	1	6	444	888	888	888	888	888	888	888	888	888	0	0	0	888	888	888	888	888	888	888	888	888	888	888	888	888	888	888	888
32	1	1	2	1	7	3	3	1	24	0	888	888	888	7	53	888	888	888	1	4	444	888	888	888	888	888	888	888	888	888	1	1	47	53	.5	21	221	444	0	1	888	888	888	888	888	888	888	888	888
37	1	1	3	14	30	2	2	0	29	0	888	888	888	8	0	888	888	888	1	4	444	888	888	888	888	888	888	888	888	888	1	1	0	888	888	888	888	888	888	888	888	888	888	888	888	888	888	888	888
20	5	1	1	1	0	1	1	0	28	0	888	888	888	9	0	888	888	888	1	2	444	888	888	888	888	888	888	888	888	888	0	0	0	888	888	888	888	888	888	888	888	888	888	888	888	888	888	888	888
17	1	2	2	0	888	0	0	0	14	0	888	888	888	8	0	888	888	888	1	1	444	888	888	888	888	888	888	888	888	888	888	0	0	888	888	888	888	888	888	888	888	888	888	888	888	888	888	888	888
26	7	1	4	0	32	1	1	1	24	0	888	888	888	7	0	888	888	888	0	888	888	888	888	888	888	888	888	888	888	888	0	0	0	888	888	888	888	888	888	888	888	888	888	888	888	888	888	888	888
31	1	1	2	1	0	2	2	0	34	0	888	888	888	8	0	888	888	888	1	6	444	9	2	777	888	888	888	888	888	888	1	1	15	54	200	15	224	0	12	0	1	54	1000	15	224	555	12	0	888
24	1	4	2	1	0	1	1	1	8	0	888	888	888	9	0	888	888	888	0	888	888	888	888	888	888	888	888	888	888	888	0	0	0	888	888	888	888	888	888	888	888	888	888	888	888	888	888	888	888
26	1	4	2	1	27	1	1	0	24	0	888	888	888	6	0	888	888	888	1	2	444	888	888	888	888	888	888	888	888	888	0	1	3	1	1750	14	218	0	12	0	888	888	888	888	888	888	888	888	888
28	1	1	3	1	49	2	2	0	25	0	888	888	888	7	0	888	888	888	1	3	444	888	888	888	888	888	888	888	888	888	0	0	0	888	888	888	888	888	888	888	888	888	888	888	888	888	888	888	888
23	10	1	2	1	17	0	0	0	18	0	888	888	888	8	0	888	888	888	0	888	888	888	888	888	888	888	888	888	888	888	888	0	0	888	888	888	888	888	888	888	888	888	888	888	888	888	888	888	888
35	1	1	2	0	10	2	2	1	24	0	888	888	888	6	0	888	888	888	1	3	444	888	888	888	888	888	888	888	888	888	1	0	0	888	888	888	888	888	888	888	888	888	888	888	888	888	888	888	888
32	1	1	3	14	31	1	1	0	27	0	888	888	888	6	21	888	888	888	1	4	444	888	888	888	888	888	888	888	888	888	0	1	32	21	999	28	223	0	0	0	888	888	888	888	888	888	888	888	888
19	1	1	2	0	7	0	0	0	22	0	888	888	888	8	0	888	888	888	1	1	444	888	888	888	888	888	888	888	888	888	888	0	0	888	888	888	888	888	888	888	888	888	888	888	888	888	888	888	888
28	1	2	3	1	888	0	0	1	33	0	888	888	888	6	14	888	888	888	1	4	444	9	3	777	888	888	888	888	888	888	0	1	29	14	8	7	224	555	12	0	888	888	888	888	888	888	888	888	888
21	1	4	3	2	0	0	0	0	14	0	888	888	888	8	0	888	888	888	1	1	444	888	888	888	888	888	888	888	888	888	888	0	0	888	888	888	888	888	888	888	888	888	888	888	888	888	888	888	888
28	1	1	2	1	8	0	0	2	25	42	888	888	888	5	0	888	888	888	1	5	444	9	2	777	888	888	888	888	888	888	0	1	48	1	400	15	24	0	12	0	888	888	888	888	888	888	888	888	888
35	1	3	2	1	888	2	2	1	27	0	888	888	888	6	5	888	888	888	9	4	222	888	888	888	888	888	888	888	888	888	0	1	45	5	150	180	1	30	0	0	888	888	888	888	888	888	888	888	888
16	1	2	2	0	888	0	0	0	8	0	888	888	888	4	0	888	888	888	0	888	888	888	888	888	888	888	888	888	888	888	888	0	0	888	888	888	888	888	888	888	888	888	888	888	888	888	888	888	888
32	1	1	3	14	30	1	1	0	38	0	888	888	888	8	0	888	888	888	1	6	444	888	888	888	888	888	888	888	888	888	0	0	0	888	888	888	888	888	888	888	888	888	888	888	888	888	888	888	888
18	1	2	2	0	888	0	0	0	24	0	888	888	888	6	0	888	888	888	1	1	444	888	888	888	888	888	888	888	888	888	888	0	0	888	888	888	888	888	888	888	888	888	888	888	888	888	888	888	888
29	1	1	1	1	9	2	2	0	28	0	888	888	888	5	0	888	888	888	1	3	444	9	5	777	888	888	888	888	888	888	1	1	27	6	999	60	24	0	13	0	888	888	888	888	888	888	888	888	888
23	1	4	2	0	0	0	0	1	18	0	888	888	888	6	0	888	888	888	1	2	444	888	888	888	888	888	888	888	888	888	1	0	0	888	888	888	888	888	888	888	888	888	888	888	888	888	888	888	888
28	1	1	3	1	7	1	1	0	24	0	888	888	888	6	0	888	888	888	1	4	444	888	888	888	888	888	888	888	888	888	0	0	0	888	888	888	888	888	888	888	888	888	888	888	888	888	888	888	888
24	1	1	3	1	27	0	0	0	39	0	888	888	888	9	0	888	888	888	1	5	444	888	888	888	888	888	888	888	888	888	888	1	0	888	888	888	888	888	888	888	888	888	888	888	888	888	888	888	888
17	1	2	2	0	888	0	0	1	18	0	888	888	888	6	0	888	888	888	0	888	888	888	888	888	888	888	888	888	888	888	0	0	0	888	888	888	888	888	888	888	888	888	888	888	888	888	888	888	888
27	5	1	1	17	0	1	1	1	29	0	888	888	888	7	0	888	888	888	1	2	444	888	888	888	888	888	888	888	888	888	0	0	0	888	888	888	888	888	888	888	888	888	888	888	888	888	888	888	888
35	1	1	2	1	7	2	2	0	24	0	888	888	888	7	0	888	888	888	1	4	444	888	888	888	888	888	888	888	888	888	1	0	0	888	888	888	888	888	888	888	888	888	888	888	888	888	888	888	888
31	8	1	1	17	0	1	1	0	29	0	888	888	888	7	0	888	888	888	1	4	444	888	888	888	888	888	888	888	888	888	0	1	0	888	888	888	888	888	888	888	888	888	888	888	888	888	888	888	888
35	9	1	3	41	38	1	1	0	39	0	888	888	888	9	0	888	888	888	1	2	444	888	888	888	888	888	888	888	888	888	1	1	13	7	3000	1	228	0	12	0	888	888	888	888	888	888	888	888	888
24	1	1	2	9	0	0	0	1	25	0	888	888	888	8	0	888	888	888	1	3	444	888	888	888	888	888	888	888	888	888	0	1	0	888	888	888	888	888	888	888	888	888	888	888	888	888	888	888	888
22	1	4	2	1	0	0	0	1	34	0	888	888	888	9	28	888	888	888	1	8	444	888	888	888	888	888	888	888	888	888	1	0	0	888	888	888	888	888	888	888	888	888	888	888	888	888	888	888	888
31	1	1	2	18	0	1	1	0	29	0	888	888	888	6	3	888	888	888	1	5	444	9	1	777	888	888	888	888	888	888	0	1	0	888	888	888	888	888	888	888	888	888	888	888	888	888	888	888	888
35	1	4	3	34	50	0	0	1	40	0	888	888	888	8	0	888	888	888	1	4	444	888	888	888	888	888	888	888	888	888	0	1	9	20	50	56	232	0	0	0	11	39	999	5	216	0	13	0	888
24	1	1	2	51	51	1	1	0	38	0	888	888	888	7	0	888	888	888	1	8	444	888	888	888	888	888	888	888	888	888	1	1	33	27	999	165	216	0	0	0	23	8	999	90	216	444	12	0	888
22	1	4	2	1	0	0	0	0	34	11	888	888	888	10	0	888	888	888	1	8	444	888	888	888	888	888	888	888	888	888	888	1	49	51	999	5	212	0	12	0	50	51	999	5	212	0	12	0	888
37	1	1	4	0	52	0	0	0	40	0	888	888	888	8	2	888	888	888	1	9	444	4	2	2	888	888	888	888	888	888	888	0	0	888	888	888	888	888	888	888	888	888	888	888	888	888	888	888	888
39	1	4	3	53	36	0	0	0	27	11	888	888	888	5	0	888	888	888	1	20	444	12	1	33	888	888	888	888	888	888	0	1	1	2	1000	555	28	555	12	0	6	15	999	555	1	555	12	0	3
33	1	1	4	14	14	1	1	0	39	0	888	888	888	8	0	888	888	888	1	9	444	888	888	888	888	888	888	888	888	888	0	0	0	888	888	888	888	888	888	888	888	888	888	888	888	888	888	888	888
28	1	1	2	0	54	1	1	0	35	13	888	888	888	5	27	888	888	888	1	8	444	2	1	999	888	888	888	888	888	888	1	1	38	13	999	88	212	444	13	0	2	13	999	88	212	0	13	0	888
36	1	3	2	0	888	0	0	0	37	55	888	888	888	3	0	888	888	888	1	10	444	2	1	999	888	888	888	888	888	888	888	1	1	1	1000	3	216	555	12	0	888	888	888	888	888	888	888	888	888
29	1	1	3	7	0	0	0	0	32	37	888	888	888	7	0	888	888	888	1	20	444	9	5	999	888	888	888	888	888	888	888	1	2	37	4000	30	228	0	0	0	30	37	999	60	212	0	13	0	38
23	1	1	3	0	0	0	0	1	40	56	888	888	888	6	20	888	888	888	1	8	444	5	8	20	888	888	888	888	888	888	1	1	9	20	200	1095	1	1095	0	0	52	57	999	3	20	0	12	0	30
24	1	2	2	9	888	0	0	0	38	21	888	888	888	7	0	888	888	888	1	2	444	888	888	888	888	888	888	888	888	888	888	1	20	21	999	2	220	0	13	0	888	888	888	888	888	888	888	888	888
31	1	4	2	0	0	1	1	1	36	34	888	888	888	6	0	888	888	888	1	8	444	888	888	888	888	888	888	888	888	888	0	1	33	27	999	450	1	180	0	0	11	39	1000	7	28	0	13	0	1
35	1	1	3	14	36	0	0	0	39	58	888	888	888	7	0	888	888	888	1	8	444	2	5	58	888	888	888	888	888	888	888	1	32	58	400	3650	1	3650	0	0	888	888	888	888	888	888	888	888	888
41	14	1	2	0	0	0	0	0	31	53	59	888	888	5	0	888	888	888	1	5	444	888	888	888	888	888	888	888	888	888	888	0	0	888	888	888	888	888	888	888	888	888	888	888	888	888	888	888	888
20	1	4	2	0	32	1	1	0	40	0	888	888	888	9	20	27	888	888	1	9	444	5	3	20	888	888	888	888	888	888	1	1	9	20	150	365	1	365	0	0	33	27	100	150	1	150	12	0	888
36	1	1	2	0	35	1	1	0	34	60	888	888	888	7	0	888	888	888	1	8	444	888	888	888	888	888	888	888	888	888	0	1	20	21	500	140	216	0	0	0	1	1	1000	3	212	555	12	0	5
37	1	2	3	14	888	0	0	0	24	0	888	888	888	10	0	888	888	888	1	5	444	888	888	888	888	888	888	888	888	888	888	1	0	888	888	888	888	888	888	888	888	888	888	888	888	888	888	888	888
32	1	2	3	0	888	0	0	0	20	0	888	888	888	8	0	888	888	888	1	3	444	888	888	888	888	888	888	888	888	888	888	1	0	888	888	888	888	888	888	888	888	888	888	888	888	888	888	888	888
32	1	4	2	9	32	2	2	2	20	0	888	888	888	10	2	888	888	888	1	3	444	888	888	888	888	888	888	888	888	888	0	1	0	888	888	888	888	888	888	888	888	888	888	888	888	888	888	888	888
30	1	1	4	53	19	0	0	0	20	0	888	888	888	10	0	888	888	888	1	6	444	9	6	777	888	888	888	888	888	888	888	0	0	888	888	888	888	888	888	888	888	888	888	888	888	888	888	888	888
27	1	2	2	18	888	0	0	0	40	0	888	888	888	7	0	888	888	888	1	8	444	9	6	777	9	8	222	888	888	888	888	1	9	20	125	4745	1	4745	0	0	888	888	888	888	888	888	888	888	888
27	1	4	2	0	7	3	3	0	22	0	888	888	888	5	0	888	888	888	1	8	444	9	2	222	888	888	888	888	888	888	0	0	0	888	888	888	888	888	888	888	888	888	888	888	888	888	888	888	888
23	15	2	2	0	888	0	0	1	21	13	888	888	888	6	0	888	888	888	1	6	444	9	7	777	888	888	888	888	888	888	1	1	4	13	200	90	28	0	0	0	888	888	888	888	888	888	888	888	888
31	1	1	3	55	7	1	1	1	21	0	888	888	888	6	2	888	888	888	1	12	444	9	20	777	888	888	888	888	888	888	1	1	0	888	888	888	888	888	888	888	888	888	888	888	888	888	888	888	888
23	11	1	2	0	17	0	0	1	24	13	888	888	888	7	0	888	888	888	1	6	444	888	888	888	888	888	888	888	888	888	1	1	4	13	200	7	210	0	13	0	888	888	888	888	888	888	888	888	888
32	1	1	3	17	7	1	1	0	22	0	888	888	888	8	2	888	888	888	1	4	444	888	888	888	888	888	888	888	888	888	1	1	0	888	888	888	888	888	888	888	888	888	888	888	888	888	888	888	888
30	1	4	2	0	7	2	2	0	22	0	888	888	888	8	0	888	888	888	1	2	444	888	888	888	888	888	888	888	888	888	0	0	0	888	888	888	888	888	888	888	888	888	888	888	888	888	888	888	888
27	1	2	3	18	888	0	0	0	39	0	888	888	888	7	0	888	888	888	1	7	444	9	5	222	888	888	888	888	888	888	888	1	9	20	125	1825	1	1825	0	0	888	888	888	888	888	888	888	888	888
23	1	4	2	18	27	0	0	1	14	0	888	888	888	8	0	888	888	888	9	2	777	888	888	888	888	888	888	888	888	888	0	0	0	888	888	888	888	888	888	888	888	888	888	888	888	888	888	888	888
28	1	1	2	41	23	0	0	0	16	0	888	888	888	4	0	888	888	888	1	2	444	888	888	888	888	888	888	888	888	888	888	1	0	888	888	888	888	888	888	888	888	888	888	888	888	888	888	888	888
19	1	4	2	9	29	0	0	1	22	0	888	888	888	8	0	888	888	888	1	3	444	888	888	888	888	888	888	888	888	888	1	1	0	888	888	888	888	888	888	888	888	888	888	888	888	888	888	888	888
37	1	1	1	1	10	1	1	1	28	0	888	888	888	6	0	888	888	888	1	1	444	888	888	888	888	888	888	888	888	888	1	1	20	21	250	270	220	0	0	0	888	888	888	888	888	888	888	888	888
28	1	2	2	27	888	0	0	0	13	0	888	888	888	8	0	888	888	888	1	3	444	9	10	777	888	888	888	888	888	888	888	1	0	888	888	888	888	888	888	888	888	888	888	888	888	888	888	888	888
18	1	1	2	9	29	0	0	0	20	0	888	888	888	7	3	888	888	888	1	3	444	9	6	777	888	888	888	888	888	888	888	1	0	888	888	888	888	888	888	888	888	888	888	888	888	888	888	888	888
36	1	1	1	0	2	2	2	1	28	0	888	888	888	4	27	888	888	888	1	8	444	9	8	777	888	888	888	888	888	888	1	1	0	888	888	888	888	888	888	888	888	888	888	888	888	888	888	888	888
28	1	1	3	56	35	0	0	0	22	0	888	888	888	10	27	888	888	888	1	4	444	9	6	777	888	888	888	888	888	888	888	0	0	888	888	888	888	888	888	888	888	888	888	888	888	888	888	888	888
30	1	1	4	57	58	0	0	0	12	0	888	888	888	7	0	888	888	888	1	3	444	9	3	777	888	888	888	888	888	888	888	1	0	888	888	888	888	888	888	888	888	888	888	888	888	888	888	888	888
39	1	1	3	0	0	0	0	0	23	0	888	888	888	8	61	888	888	888	1	10	444	9	999	777	888	888	888	888	888	888	888	0	0	888	888	888	888	888	888	888	888	888	888	888	888	888	888	888	888
27	1	1	3	32	0	1	1	0	20	0	888	888	888	7	0	888	888	888	1	2	444	888	888	888	888	888	888	888	888	888	1	0	0	888	888	888	888	888	888	888	888	888	888	888	888	888	888	888	888
36	1	1	2	0	10	2	2	1	24	0	888	888	888	9	0	888	888	888	1	4	444	888	888	888	888	888	888	888	888	888	1	0	0	888	888	888	888	888	888	888	888	888	888	888	888	888	888	888	888
26	1	4	2	1	41	1	1	0	16	0	888	888	888	5	20	888	888	888	1	2	444	5	2	20	888	888	888	888	888	888	1	1	9	20	100	730	1	1730	0	0	888	888	888	888	888	888	888	888	888
40	1	1	3	1	7	2	2	0	20	0	888	888	888	7	0	888	888	888	1	3	444	9	5	777	888	888	888	888	888	888	0	0	0	888	888	888	888	888	888	888	888	888	888	888	888	888	888	888	888
25	1	1	3	44	18	0	0	0	24	0	888	888	888	6	0	888	888	888	1	2	444	888	888	888	888	888	888	888	888	888	888	0	0	888	888	888	888	888	888	888	888	888	888	888	888	888	888	888	888
29	5	1	2	1	17	1	1	0	24	0	888	888	888	8	0	888	888	888	1	3	444	888	888	888	888	888	888	888	888	888	1	1	0	888	888	888	888	888	888	888	888	888	888	888	888	888	888	888	888
27	1	2	3	0	888	0	0	1	20	0	888	888	888	8	0	888	888	888	2	3	444	888	888	888	888	888	888	888	888	888	0	0	0	888	888	888	888	888	888	888	888	888	888	888	888	888	888	888	888
24	9	1	2	0	32	1	1	0	34	0	888	888	888	7	0	888	888	888	1	1	444	888	888	888	888	888	888	888	888	888	0	0	0	888	888	888	888	888	888	888	888	888	888	888	888	888	888	888	888
31	11	1	3	1	38	0	0	0	20	0	888	888	888	6	0	888	888	888	1	2	444	888	888	888	888	888	888	888	888	888	888	0	0	888	888	888	888	888	888	888	888	888	888	888	888	888	888	888	888
27	1	1	3	32	32	1	1	0	20	0	888	888	888	7	62	888	888	888	1	5	444	9	2	777	888	888	888	888	888	888	1	1	0	888	888	888	888	888	888	888	888	888	888	888	888	888	888	888	888
37	1	1	2	0	10	2	2	2	22	0	888	888	888	10	63	888	888	888	1	5	444	16	5	222	9	10	777	888	888	888	1	0	0	888	888	888	888	888	888	888	888	888	888	888	888	888	888	888	888
27	1	4	2	1	59	1	1	1	6	0	888	888	888	3	20	888	888	888	1	1	444	5	2	222	9	1	777	888	888	888	1	1	9	20	100	365	1	365	0	0	888	888	888	888	888	888	888	888	888
40	1	1	2	1	3	2	2	0	20	0	888	888	888	7	64	888	888	888	1	5	444	17	1	64	5	2	20	9	7	777	0	1	9	20	125	1825	1	1825	0	0	888	888	888	888	888	888	888	888	888
27	1	1	4	44	60	0	0	1	21	0	888	888	888	6	0	888	888	888	1	5	444	9	6	777	888	888	888	888	888	888	0	0	0	888	888	888	888	888	888	888	888	888	888	888	888	888	888	888	888
30	1	1	3	1	14	1	1	0	22	0	888	888	888	8	0	888	888	888	1	5	444	9	1	777	888	888	888	888	888	888	1	1	0	888	888	888	888	888	888	888	888	888	888	888	888	888	888	888	888
31	1	1	2	0	7	2	2	1	20	0	888	888	888	7	0	888	888	888	1	5	444	9	3	777	888	888	888	888	888	888	1	1	0	888	888	888	888	888	888	888	888	888	888	888	888	888	888	888	888
25	1	2	2	18	888	0	0	0	33	0	888	888	888	7	0	888	888	888	1	8	444	9	7	777	888	888	888	888	888	888	888	1	0	888	888	888	888	888	888	888	888	888	888	888	888	888	888	888	888
32	1	1	3	0	36	1	1	0	20	0	888	888	888	6	20	888	888	888	1	5	444	5	2	222	9	6	777	888	888	888	1	1	9	20	100	5475	1	5475	0	0	888	888	888	888	888	888	888	888	888
34	1	1	3	55	7	1	1	1	20	0	888	888	888	8	3	5	888	888	1	4	444	9	3	777	888	888	888	888	888	888	1	1	23	8	100	150	215	0	0	0	1	3	1000	2	220	555	0	0	888
29	3	4	1	1	17	1	1	0	20	0	888	888	888	8	0	888	888	888	1	4	444	888	888	888	888	888	888	888	888	888	0	1	0	888	888	888	888	888	888	888	888	888	888	888	888	888	888	888	888
36	1	1	3	1	21	2	2	1	17	0	888	888	888	6	0	888	888	888	1	2	444	888	888	888	888	888	888	888	888	888	1	0	0	888	888	888	888	888	888	888	888	888	888	888	888	888	888	888	888
28	14	1	2	0	0	0	0	1	28	0	888	888	888	9	0	888	888	888	0	888	888	888	888	888	888	888	888	888	888	888	0	0	0	888	888	888	888	888	888	888	888	888	888	888	888	888	888	888	888
20	1	2	3	0	888	0	0	0	20	0	888	888	888	6	0	888	888	888	1	2	444	888	888	888	888	888	888	888	888	888	888	1	27	5	888	7	210	555	12	0	888	888	888	888	888	888	888	888	888
17	1	2	2	0	888	0	0	0	21	0	888	888	888	7	0	888	888	888	1	2	444	9	3	777	888	888	888	888	888	888	888	0	0	888	888	888	888	888	888	888	888	888	888	888	888	888	888	888	888
25	1	1	3	61	7	1	1	1	28	13	888	888	888	5	0	888	888	888	1	5	444	9	3	777	888	888	888	888	888	888	1	1	4	13	200	14	215	0	13	0	888	888	888	888	888	888	888	888	888
28	1	1	3	1	5	1	1	0	39	0	888	888	888	8	0	888	888	888	1	6	444	888	888	888	888	888	888	888	888	888	0	0	0	888	888	888	888	888	888	888	888	888	888	888	888	888	888	888	888
26	1	4	2	0	14	1	1	1	26	0	888	888	888	9	0	888	888	888	1	5	444	888	888	888	888	888	888	888	888	888	1	1	13	7	3000	1	220	0	13	0	888	888	888	888	888	888	888	888	888
23	7	1	1	0	3	0	0	2	24	0	888	888	888	3	0	888	888	888	1	1	444	888	888	888	888	888	888	888	888	888	0	0	0	888	888	888	888	888	888	888	888	888	888	888	888	888	888	888	888
36	1	1	2	1	7	2	2	0	38	0	888	888	888	4	0	888	888	888	1	6	444	888	888	888	888	888	888	888	888	888	1	1	0	888	888	888	888	888	888	888	888	888	888	888	888	888	888	888	888
40	1	1	1	1	7	1	1	0	20	0	888	888	888	10	0	888	888	888	0	888	888	888	888	888	888	888	888	888	888	888	0	1	0	888	888	888	888	888	888	888	888	888	888	888	888	888	888	888	888
32	1	1	4	0	52	1	1	0	15	0	888	888	888	9	65	888	888	888	1	3	444	1	2	65	9	3	777	888	888	888	0	0	0	888	888	888	888	888	888	888	888	888	888	888	888	888	888	888	888
41	1	1	3	1	0	2	2	2	14	21	888	888	888	7	0	888	888	888	1	4	444	2	1	21	9	10	777	888	888	888	1	1	20	21	250	420	21	0	0	0	5	14	4	1	210	555	12	0	888
26	1	1	2	2	36	1	1	0	10	0	888	888	888	8	0	888	888	888	1	3	444	9	6	777	888	888	888	888	888	888	0	1	0	888	888	888	888	888	888	888	888	888	888	888	888	888	888	888	888
29	1	1	3	30	62	1	1	0	18	0	888	888	888	8	0	888	888	888	1	4	444	9	1	777	888	888	888	888	888	888	0	0	0	888	888	888	888	888	888	888	888	888	888	888	888	888	888	888	888
35	1	1	2	1	32	3	3	0	20	0	888	888	888	10	0	888	888	888	1	6	444	7	2	16	888	888	888	888	888	888	0	1	55	66	999	7	219	0	12	0	33	27	999	3	214	0	12	0	888
29	9	1	0	32	32	1	1	0	26	0	888	888	888	10	0	888	888	888	1	2	444	888	888	888	888	888	888	888	888	888	0	0	0	888	888	888	888	888	888	888	888	888	888	888	888	888	888	888	888
32	1	4	4	51	36	0	0	0	35	0	888	888	888	8	0	888	888	888	1	6	444	888	888	888	888	888	888	888	888	888	888	1	23	8	160	690	212	0	0	0	888	888	888	888	888	888	888	888	888
34	1	1	2	0	0	1	1	0	12	0	888	888	888	7	0	888	888	888	1	2	40	888	888	888	888	888	888	888	888	888	888	1	0	888	888	888	888	888	888	888	888	888	888	888	888	888	888	888	888
26	1	1	2	0	7	0	0	0	21	0	888	888	888	10	0	888	888	888	1	4	444	9	5	777	888	888	888	888	888	888	888	0	0	888	888	888	888	888	888	888	888	888	888	888	888	888	888	888	888
37	8	4	4	5	50	0	0	0	20	0	888	888	888	10	0	888	888	888	1	4	444	9	6	777	888	888	888	888	888	888	888	0	0	888	888	888	888	888	888	888	888	888	888	888	888	888	888	888	888
34	4	4	3	27	63	0	0	2	12	0	888	888	888	4	0	888	888	888	1	4	59	888	888	888	888	888	888	888	888	888	1	1	56	999	999	15	25	0	13	0	58	999	999	15	25	0	13	0	57
29	1	1	1	41	0	3	3	2	26	0	888	888	888	10	0	888	888	888	1	6	444	9	6	777	888	888	888	888	888	888	1	1	0	888	888	888	888	888	888	888	888	888	888	888	888	888	888	888	888
33	1	1	2	18	35	1	1	0	37	0	888	888	888	6	0	888	888	888	1	5	444	9	5	25	888	888	888	888	888	888	0	1	1	1	500	3	234	555	12	0	888	888	888	888	888	888	888	888	888
32	1	1	2	1	32	1	1	2	7	21	888	888	888	8	21	888	888	888	1	1	444	9	5	777	888	888	888	888	888	888	0	1	20	21	500	21	24	0	0	0	888	888	888	888	888	888	888	888	888
32	1	1	3	16	14	0	0	1	39	0	888	888	888	7	0	888	888	888	1	10	444	9	6	777	888	888	888	888	888	888	0	1	23	8	100	180	20	0	13	0	5	14	4	3	20	555	13	0	888
40	1	1	3	14	14	1	1	2	40	0	888	888	888	7	0	888	888	888	1	9	444	888	888	888	888	888	888	888	888	888	1	1	4	13	200	120	28	0	13	0	888	888	888	888	888	888	888	888	888
24	1	1	3	9	32	0	0	0	39	0	888	888	888	9	0	888	888	888	1	9	444	9	9	777	888	888	888	888	888	888	888	1	49	51	999	3	220	0	12	0	1	51	1000	3	220	555	12	0	6
24	4	4	3	64	9	0	0	2	37	37	888	888	888	9	0	888	888	888	1	5	444	888	888	888	888	888	888	888	888	888	0	0	0	888	888	888	888	888	888	888	888	888	888	888	888	888	888	888	888
31	1	1	3	1	45	1	1	0	39	0	888	888	888	8	0	888	888	888	1	9	444	888	888	888	888	888	888	888	888	888	1	1	3	7	875	5	20	555	12	0	888	888	888	888	888	888	888	888	888
30	1	1	3	14	14	0	0	0	38	0	888	888	888	7	0	888	888	888	1	10	444	9	6	777	888	888	888	888	888	888	888	0	0	888	888	888	888	888	888	888	888	888	888	888	888	888	888	888	888
34	1	1	4	65	66	0	0	0	40	0	888	888	888	8	0	888	888	888	1	9	444	888	888	888	888	888	888	888	888	888	888	1	23	8	150	240	25	0	13	0	888	888	888	888	888	888	888	888	888
31	1	1	3	1	32	0	0	0	40	0	888	888	888	8	0	888	888	888	1	10	444	888	888	888	888	888	888	888	888	888	888	1	5	3	4	3	228	0	12	0	33	27	105	60	228	0	12	0	4
32	1	1	2	1	67	2	2	0	34	46	888	888	888	7	0	888	888	888	1	8	444	9	8	777	888	888	888	888	888	888	1	1	49	51	999	5	224	0	12	0	59	51	999	5	224	0	12	0	888
31	1	1	4	30	51	0	0	0	41	0	888	888	888	8	0	888	888	888	1	9	444	888	888	888	888	888	888	888	888	888	888	0	0	888	888	888	888	888	888	888	888	888	888	888	888	888	888	888	888
28	1	1	3	44	14	1	1	0	41	0	888	888	888	8	0	888	888	888	1	12	444	888	888	888	888	888	888	888	888	888	888	1	0	888	888	888	888	888	888	888	888	888	888	888	888	888	888	888	888
30	1	1	3	44	14	0	0	0	36	0	888	888	888	10	0	888	888	888	1	12	444	888	888	888	888	888	888	888	888	888	888	1	0	888	888	888	888	888	888	888	888	888	888	888	888	888	888	888	888
21	1	2	3	0	888	0	0	0	24	0	888	888	888	8	0	888	888	888	1	1	444	9	1	777	888	888	888	888	888	888	888	1	13	7	3000	2	224	0	12	0	60	7	999	7	224	555	12	0	888
30	13	1	2	0	42	1	1	1	27	0	888	888	888	10	0	888	888	888	1	1	444	888	888	888	888	888	888	888	888	888	0	0	0	888	888	888	888	888	888	888	888	888	888	888	888	888	888	888	888
33	1	1	3	1	8	1	1	2	27	0	888	888	888	10	0	888	888	888	1	4	444	888	888	888	888	888	888	888	888	888	1	0	0	888	888	888	888	888	888	888	888	888	888	888	888	888	888	888	888
40	6	1	4	68	69	0	0	2	40	0	888	888	888	10	0	888	888	888	1	3	444	888	888	888	888	888	888	888	888	888	1	0	0	888	888	888	888	888	888	888	888	888	888	888	888	888	888	888	888
29	1	1	2	2	0	0	0	1	39	0	888	888	888	10	0	888	888	888	1	10	444	888	888	888	888	888	888	888	888	888	0	1	23	8	100	230	24	0	13	0	2	8	999	15	237	0	13	0	3
30	1	1	4	14	14	0	0	0	40	0	888	888	888	10	0	888	888	888	1	8	444	9	1	777	8	1	777	888	888	888	888	0	0	888	888	888	888	888	888	888	888	888	888	888	888	888	888	888	888
23	1	4	3	0	70	0	0	0	41	0	888	888	888	8	0	888	888	888	1	11	444	888	888	888	888	888	888	888	888	888	888	1	61	57	400	5	200	0	12	0	888	888	888	888	888	888	888	888	888
34	1	1	4	51	29	0	0	0	36	0	888	888	888	8	0	888	888	888	1	8	444	888	888	888	888	888	888	888	888	888	888	0	0	888	888	888	888	888	888	888	888	888	888	888	888	888	888	888	888
35	1	1	3	14	51	1	1	1	38	0	888	888	888	7	0	888	888	888	1	9	444	888	888	888	888	888	888	888	888	888	0	1	6	15	80	1	237	555	12	0	888	888	888	888	888	888	888	888	888
31	1	4	4	71	51	0	0	0	12	0	888	888	888	6	28	888	888	888	1	2	444	1	6	28	888	888	888	888	888	888	888	0	0	888	888	888	888	888	888	888	888	888	888	888	888	888	888	888	888
37	1	1	3	14	14	1	1	1	21	0	888	888	888	5	0	888	888	888	1	6	444	888	888	888	888	888	888	888	888	888	0	1	9	20	25	10	220	0	0	0	23	8	100	20	218	0	0	0	62
37	1	1	3	0	0	0	0	0	20	0	888	888	888	8	0	888	888	888	1	2	444	888	888	888	888	888	888	888	888	888	888	0	0	888	888	888	888	888	888	888	888	888	888	888	888	888	888	888	888
35	1	1	2	27	3	2	2	0	25	0	888	888	888	10	0	888	888	888	1	5	444	888	888	888	888	888	888	888	888	888	1	1	0	888	888	888	888	888	888	888	888	888	888	888	888	888	888	888	888
31	16	1	0	41	7	0	0	1	37	0	888	888	888	10	0	888	888	888	1	8	444	888	888	888	888	888	888	888	888	888	1	1	23	8	100	196	24	0	13	0	888	888	888	888	888	888	888	888	888
24	1	4	2	1	7	0	0	0	20	38	888	888	888	4	0	888	888	888	1	5	444	5	10	38	888	888	888	888	888	888	888	1	42	38	100	5840	1	5840	0	0	888	888	888	888	888	888	888	888	888
32	1	2	2	41	888	1	1	1	21	68	888	888	888	7	0	888	888	888	1	4	444	9	3	777	888	888	888	888	888	888	0	1	63	69	16	75	210	730	0	0	23	8	100	7	220	0	0	0	888
35	1	1	3	14	19	1	1	0	31	0	888	888	888	7	0	888	888	888	1	6	444	12	1	222	9	6	777	888	888	888	1	1	38	13	341	7	230	0	0	0	888	888	888	888	888	888	888	888	888
26	1	1	2	1	10	1	1	0	32	0	888	888	888	8	0	888	888	888	1	7	444	888	888	888	888	888	888	888	888	888	0	1	0	888	888	888	888	888	888	888	888	888	888	888	888	888	888	888	888
20	1	2	2	0	888	0	0	0	21	0	888	888	888	10	0	888	888	888	1	1	444	888	888	888	888	888	888	888	888	888	888	0	0	888	888	888	888	888	888	888	888	888	888	888	888	888	888	888	888
33	1	1	2	1	27	1	1	0	39	0	888	888	888	10	0	888	888	888	1	8	444	16	2	70	888	888	888	888	888	888	0	1	20	21	500	20	236	0	0	0	40	71	25	20	236	0	13	0	888
37	1	1	3	71	58	0	0	0	41	0	888	888	888	10	0	888	888	888	1	10	444	888	888	888	888	888	888	888	888	888	888	1	0	888	888	888	888	888	888	888	888	888	888	888	888	888	888	888	888
36	1	1	4	58	72	0	0	1	41	0	888	888	888	8	0	888	888	888	1	10	444	888	888	888	888	888	888	888	888	888	0	1	0	888	888	888	888	888	888	888	888	888	888	888	888	888	888	888	888
23	1	1	3	44	36	0	0	0	39	0	888	888	888	8	0	888	888	888	1	10	444	888	888	888	888	888	888	888	888	888	888	1	13	7	3000	2	212	0	12	0	60	7	999	8	232	0	12	0	888
37	1	2	3	14	888	1	1	2	39	0	888	888	888	10	0	888	888	888	1	10	444	888	888	888	888	888	888	888	888	888	0	0	0	888	888	888	888	888	888	888	888	888	888	888	888	888	888	888	888
34	1	1	2	0	51	1	1	3	38	13	888	888	888	10	0	888	888	888	1	7	444	888	888	888	888	888	888	888	888	888	1	1	2	8	4000	120	210	0	13	0	23	8	100	30	210	0	13	0	888
36	1	2	2	16	888	0	0	0	27	0	888	888	888	8	0	888	888	888	0	888	888	888	888	888	888	888	888	888	888	888	888	0	0	888	888	888	888	888	888	888	888	888	888	888	888	888	888	888	888
32	1	1	2	1	7	1	1	1	24	0	888	888	888	7	0	888	888	888	1	2	444	9	3	777	888	888	888	888	888	888	1	0	0	888	888	888	888	888	888	888	888	888	888	888	888	888	888	888	888
37	1	1	3	1	73	2	2	2	39	0	888	888	888	8	0	888	888	888	1	9	444	5	2	20	888	888	888	888	888	888	0	1	9	20	75	6205	1	6205	0	0	40	71	25	900	224	0	13	0	888
29	1	4	2	1	8	0	0	1	38	0	888	888	888	7	0	888	888	888	1	4	444	888	888	888	888	888	888	888	888	888	0	1	38	13	999	30	232	0	13	0	11	1	500	3	20	1	13	0	888
30	1	2	2	16	888	0	0	0	31	0	888	888	888	7	0	888	888	888	1	2	444	9	6	777	888	888	888	888	888	888	888	1	49	39	999	999	218	0	13	0	64	72	50	60	211	0	13	0	888
21	1	1	2	44	35	1	1	0	24	0	888	888	888	9	0	888	888	888	0	888	888	888	888	888	888	888	888	888	888	888	1	0	0	888	888	888	888	888	888	888	888	888	888	888	888	888	888	888	888
24	1	4	2	0	7	0	0	1	27	0	888	888	888	8	0	888	888	888	1	3	444	888	888	888	888	888	888	888	888	888	1	0	0	888	888	888	888	888	888	888	888	888	888	888	888	888	888	888	888
32	13	1	0	42	42	2	2	0	27	0	888	888	888	7	64	888	888	888	9	2	777	888	888	888	888	888	888	888	888	888	0	0	0	888	888	888	888	888	888	888	888	888	888	888	888	888	888	888	888
35	1	1	4	30	30	1	1	1	40	0	888	888	888	10	0	888	888	888	1	10	444	888	888	888	888	888	888	888	888	888	0	1	0	888	888	888	888	888	888	888	888	888	888	888	888	888	888	888	888
25	17	4	2	42	10	1	1	0	34	0	888	888	888	8	0	888	888	888	1	7	444	888	888	888	888	888	888	888	888	888	0	0	0	888	888	888	888	888	888	888	888	888	888	888	888	888	888	888	888
44	1	1	4	30	68	0	0	0	39	0	888	888	888	10	59	888	888	888	1	10	444	888	888	888	888	888	888	888	888	888	888	1	23	8	100	270	26	0	0	0	4	73	999	270	1	30	0	0	888
31	1	1	2	2	8	2	2	0	39	0	888	888	888	10	51	888	888	888	1	10	444	888	888	888	888	888	888	888	888	888	1	1	49	51	999	7	227	0	12	0	888	888	888	888	888	888	888	888	888
28	1	1	2	0	7	2	2	0	21	0	888	888	888	8	0	888	888	888	1	6	444	9	6	777	888	888	888	888	888	888	0	0	0	888	888	888	888	888	888	888	888	888	888	888	888	888	888	888	888
36	1	2	3	14	888	1	1	0	34	0	888	888	888	7	0	888	888	888	1	7	444	9	7	777	888	888	888	888	888	888	0	0	0	888	888	888	888	888	888	888	888	888	888	888	888	888	888	888	888
26	18	1	4	42	7	1	1	1	22	0	888	888	888	10	0	888	888	888	1	4	444	9	4	777	888	888	888	888	888	888	0	0	0	888	888	888	888	888	888	888	888	888	888	888	888	888	888	888	888
26	1	2	3	0	888	0	0	1	12	0	888	888	888	6	0	888	888	888	1	3	444	9	4	777	888	888	888	888	888	888	0	0	0	888	888	888	888	888	888	888	888	888	888	888	888	888	888	888	888
25	1	4	3	44	7	0	0	1	32	0	888	888	888	8	0	888	888	888	1	6	444	9	5	777	888	888	888	888	888	888	0	0	0	888	888	888	888	888	888	888	888	888	888	888	888	888	888	888	888
31	6	1	3	17	35	1	1	0	28	0	888	888	888	6	0	888	888	888	1	3	444	888	888	888	888	888	888	888	888	888	1	1	6	15	80	3	224	0	12	0	888	888	888	888	888	888	888	888	888
27	1	1	3	9	0	1	1	1	34	0	888	888	888	8	0	888	888	888	1	7	444	888	888	888	888	888	888	888	888	888	0	0	0	888	888	888	888	888	888	888	888	888	888	888	888	888	888	888	888
39	18	4	4	44	36	0	0	2	24	13	888	888	888	2	28	888	888	888	1	3	444	1	4	28	888	888	888	888	888	888	1	1	4	13	200	28	218	0	13	0	888	888	888	888	888	888	888	888	888
38	1	1	4	50	66	1	1	1	30	0	888	888	888	9	0	888	888	888	1	6	444	9	3	777	888	888	888	888	888	888	1	1	0	888	888	888	888	888	888	888	888	888	888	888	888	888	888	888	888
22	1	2	3	0	888	0	0	1	24	0	888	888	888	6	0	888	888	888	1	1	444	888	888	888	888	888	888	888	888	888	1	0	0	888	888	888	888	888	888	888	888	888	888	888	888	888	888	888	888
34	14	1	3	1	32	2	2	0	24	0	888	888	888	9	0	888	888	888	1	4	444	888	888	888	888	888	888	888	888	888	0	0	0	888	888	888	888	888	888	888	888	888	888	888	888	888	888	888	888
31	1	1	3	61	48	1	1	0	25	0	888	888	888	9	59	888	888	888	1	4	444	1	2	59	9	3	777	888	888	888	1	1	11	4	500	7	220	0	12	0	888	888	888	888	888	888	888	888	888
37	1	1	3	30	37	1	1	0	40	0	888	888	888	9	0	888	888	888	1	10	444	9	1	777	9	1	20	888	888	888	1	1	9	20	125	5475	1	5475	0	0	888	888	888	888	888	888	888	888	888
34	1	1	2	1	32	2	2	0	28	21	888	888	888	7	21	888	888	888	1	4	444	9	5	21	888	888	888	888	888	888	1	1	20	21	250	170	24	0	0	0	888	888	888	888	888	888	888	888	888
38	1	1	3	74	36	2	2	0	12	0	888	888	888	7	0	888	888	888	1	1	444	9	3	777	888	888	888	888	888	888	1	1	3	7	875	3	28	555	12	0	888	888	888	888	888	888	888	888	888
41	1	1	4	75	73	1	1	0	21	0	888	888	888	9	0	888	888	888	1	4	444	888	888	888	888	888	888	888	888	888	1	1	0	888	888	888	888	888	888	888	888	888	888	888	888	888	888	888	888
39	1	1	4	66	66	0	0	0	28	0	888	888	888	8	0	888	888	888	1	4	444	888	888	888	888	888	888	888	888	888	888	1	53	5	5	7	212	0	12	0	888	888	888	888	888	888	888	888	888
24	1	4	2	61	7	0	0	1	20	0	888	888	888	8	0	888	888	888	1	3	444	888	888	888	888	888	888	888	888	888	1	1	0	888	888	888	888	888	888	888	888	888	888	888	888	888	888	888	888
29	15	1	2	17	0	1	1	1	26	0	888	888	888	6	0	888	888	888	1	2	444	9	3	777	888	888	888	888	888	888	1	0	0	888	888	888	888	888	888	888	888	888	888	888	888	888	888	888	888
15	10	2	2	0	888	0	0	0	24	0	888	888	888	6	0	888	888	888	1	1	444	888	888	888	888	888	888	888	888	888	888	0	0	888	888	888	888	888	888	888	888	888	888	888	888	888	888	888	888
38	1	1	3	14	23	1	1	0	26	21	888	888	888	8	21	888	888	888	1	3	444	9	5	777	2	1	21	888	888	888	0	1	20	21	250	300	1	120	0	0	888	888	888	888	888	888	888	888	888
36	1	1	4	5	68	1	1	0	30	0	888	888	888	9	0	888	888	888	1	6	444	888	888	888	888	888	888	888	888	888	1	1	13	7	3000	2	224	0	13	0	888	888	888	888	888	888	888	888	888
26	1	4	3	18	27	0	0	1	36	0	888	888	888	7	0	888	888	888	1	10	444	888	888	888	888	888	888	888	888	888	1	0	0	888	888	888	888	888	888	888	888	888	888	888	888	888	888	888	888
33	11	1	3	1	7	2	2	0	12	0	888	888	888	8	0	888	888	888	1	1	444	888	888	888	888	888	888	888	888	888	0	1	0	888	888	888	888	888	888	888	888	888	888	888	888	888	888	888	888
18	1	2	2	0	888	0	0	0	26	0	888	888	888	8	0	888	888	888	1	3	444	888	888	888	888	888	888	888	888	888	888	0	0	888	888	888	888	888	888	888	888	888	888	888	888	888	888	888	888
21	1	4	2	0	61	1	1	0	12	0	888	888	888	8	0	888	888	888	1	3	444	9	4	777	888	888	888	888	888	888	0	1	5	1	1	4	27	555	12	0	1	1	2000	4	27	555	12	0	888
38	13	1	1	43	0	0	0	0	18	0	888	888	888	8	0	888	888	888	1	4	444	9	5	777	888	888	888	888	888	888	888	0	0	888	888	888	888	888	888	888	888	888	888	888	888	888	888	888	888
19	1	2	3	0	888	0	0	0	22	0	888	888	888	8	0	888	888	888	1	4	444	9	5	777	888	888	888	888	888	888	888	1	0	888	888	888	888	888	888	888	888	888	888	888	888	888	888	888	888
30	1	1	2	0	7	1	1	0	18	0	888	888	888	10	0	888	888	888	1	4	444	1	1	333	9	10	777	888	888	888	1	1	0	888	888	888	888	888	888	888	888	888	888	888	888	888	888	888	888
25	1	1	2	9	9	1	1	0	23	0	888	888	888	10	0	888	888	888	1	5	444	9	5	777	888	888	888	888	888	888	0	0	0	888	888	888	888	888	888	888	888	888	888	888	888	888	888	888	888
31	1	2	2	0	888	1	1	0	33	0	888	888	888	6	0	888	888	888	1	8	444	9	11	777	888	888	888	888	888	888	0	1	0	888	888	888	888	888	888	888	888	888	888	888	888	888	888	888	888
30	6	1	3	1	36	1	1	0	37	0	888	888	888	6	0	888	888	888	1	7	444	9	4	777	888	888	888	888	888	888	1	1	0	888	888	888	888	888	888	888	888	888	888	888	888	888	888	888	888
39	1	3	3	14	888	2	2	1	29	0	888	888	888	8	28	888	888	888	1	5	444	1	3	28	888	888	888	888	888	888	1	1	0	888	888	888	888	888	888	888	888	888	888	888	888	888	888	888	888
26	7	1	1	1	3	2	2	0	20	0	888	888	888	9	0	888	888	888	1	2	444	888	888	888	888	888	888	888	888	888	0	0	0	888	888	888	888	888	888	888	888	888	888	888	888	888	888	888	888
28	4	1	3	18	21	1	1	0	30	0	888	888	888	8	0	888	888	888	1	5	444	888	888	888	888	888	888	888	888	888	1	1	13	7	3000	2	225	0	13	0	888	888	888	888	888	888	888	888	888
28	17	1	0	1	7	1	1	0	40	0	888	888	888	6	0	888	888	888	1	8	444	888	888	888	888	888	888	888	888	888	1	0	0	888	888	888	888	888	888	888	888	888	888	888	888	888	888	888	888
31	1	4	3	18	48	1	1	0	27	13	888	888	888	7	0	888	888	888	1	10	444	888	888	888	888	888	888	888	888	888	1	1	4	13	200	50	220	0	13	0	888	888	888	888	888	888	888	888	888
24	16	1	2	1	17	2	2	0	23	0	888	888	888	8	0	888	888	888	1	3	444	888	888	888	888	888	888	888	888	888	1	1	0	888	888	888	888	888	888	888	888	888	888	888	888	888	888	888	888
39	1	1	4	50	50	0	0	0	32	0	888	888	888	8	0	888	888	888	1	10	444	888	888	888	888	888	888	888	888	888	888	0	0	888	888	888	888	888	888	888	888	888	888	888	888	888	888	888	888
26	5	1	1	41	17	1	1	0	18	0	888	888	888	8	0	888	888	888	1	2	444	888	888	888	888	888	888	888	888	888	0	0	0	888	888	888	888	888	888	888	888	888	888	888	888	888	888	888	888
31	1	1	3	18	14	0	0	0	38	0	888	888	888	9	0	888	888	888	1	8	444	888	888	888	888	888	888	888	888	888	888	1	0	888	888	888	888	888	888	888	888	888	888	888	888	888	888	888	888
22	16	1	2	1	7	1	1	1	18	0	888	888	888	9	0	888	888	888	1	1	444	888	888	888	888	888	888	888	888	888	0	0	0	888	888	888	888	888	888	888	888	888	888	888	888	888	888	888	888
20	1	4	3	0	12	0	0	1	21	0	888	888	888	9	0	888	888	888	1	4	444	888	888	888	888	888	888	888	888	888	1	0	0	888	888	888	888	888	888	888	888	888	888	888	888	888	888	888	888
18	18	4	3	0	32	0	0	0	32	0	888	888	888	8	0	888	888	888	1	7	444	888	888	888	888	888	888	888	888	888	888	1	13	7	3000	2	226	555	13	0	888	888	888	888	888	888	888	888	888
40	1	1	4	76	52	1	1	0	27	53	888	888	888	5	51	888	888	888	1	5	444	18	3	51	888	888	888	888	888	888	1	1	0	888	888	888	888	888	888	888	888	888	888	888	888	888	888	888	888
32	1	1	3	44	60	1	1	0	31	53	888	888	888	6	3	888	888	888	1	5	444	9	8	777	888	888	888	888	888	888	1	1	42	53	999	60	220	0	0	0	888	888	888	888	888	888	888	888	888
19	1	4	2	0	0	0	0	1	24	0	888	888	888	4	0	888	888	888	1	3	444	888	888	888	888	888	888	888	888	888	0	0	0	888	888	888	888	888	888	888	888	888	888	888	888	888	888	888	888
25	2	1	3	1	29	1	1	0	14	0	888	888	888	4	0	888	888	888	1	2	444	888	888	888	888	888	888	888	888	888	1	0	0	888	888	888	888	888	888	888	888	888	888	888	888	888	888	888	888
39	1	1	2	1	19	2	2	0	18	0	888	888	888	8	0	888	888	888	1	3	444	9	5	777	888	888	888	888	888	888	1	1	3	1	875	7	216	555	13	0	888	888	888	888	888	888	888	888	888
35	15	1	1	1	17	2	2	0	22	0	888	888	888	5	0	888	888	888	1	2	444	888	888	888	888	888	888	888	888	888	1	1	13	7	3000	2	218	0	13	0	888	888	888	888	888	888	888	888	888
34	1	1	3	14	51	1	1	2	28	20	888	888	888	6	20	888	888	888	1	5	444	5	4	20	888	888	888	888	888	888	1	1	9	20	100	730	1	730	0	12	888	888	888	888	888	888	888	888	888
20	1	4	3	0	41	1	1	0	38	0	888	888	888	6	0	888	888	888	1	8	444	888	888	888	888	888	888	888	888	888	1	0	0	888	888	888	888	888	888	888	888	888	888	888	888	888	888	888	888
22	1	1	2	7	7	1	1	1	14	0	888	888	888	7	0	888	888	888	1	1	444	888	888	888	888	888	888	888	888	888	1	1	0	888	888	888	888	888	888	888	888	888	888	888	888	888	888	888	888
32	1	1	3	1	14	1	1	1	28	0	888	888	888	8	0	888	888	888	1	5	444	9	4	777	888	888	888	888	888	888	1	1	0	888	888	888	888	888	888	888	888	888	888	888	888	888	888	888	888
19	8	4	2	0	7	0	0	0	28	0	888	888	888	6	0	888	888	888	1	1	444	888	888	888	888	888	888	888	888	888	888	0	0	888	888	888	888	888	888	888	888	888	888	888	888	888	888	888	888
31	1	1	3	18	32	1	1	0	37	0	888	888	888	8	0	888	888	888	1	6	444	888	888	888	888	888	888	888	888	888	1	1	0	888	888	888	888	888	888	888	888	888	888	888	888	888	888	888	888
27	9	1	1	32	32	0	0	0	21	0	888	888	888	6	0	888	888	888	1	1	444	888	888	888	888	888	888	888	888	888	888	0	0	888	888	888	888	888	888	888	888	888	888	888	888	888	888	888	888
42	1	1	4	75	75	2	2	0	24	0	888	888	888	8	0	888	888	888	1	4	444	9	3	777	888	888	888	888	888	888	1	1	0	888	888	888	888	888	888	888	888	888	888	888	888	888	888	888	888
40	1	4	4	30	30	0	0	2	30	42	888	888	888	4	42	888	888	888	1	15	444	888	888	888	888	888	888	888	888	888	0	0	30	13	100	15	222	0	13	0	888	888	888	888	888	888	888	888	888
25	9	1	1	0	32	2	2	0	26	0	888	888	888	6	0	888	888	888	0	888	888	888	888	888	888	888	888	888	888	888	0	0	0	888	888	888	888	888	888	888	888	888	888	888	888	888	888	888	888
38	1	1	4	50	51	1	1	1	34	0	888	888	888	9	74	888	888	888	1	4	444	16	2	74	888	888	888	888	888	888	1	1	0	888	888	888	888	888	888	888	888	888	888	888	888	888	888	888	888
24	1	1	3	0	0	1	1	0	20	0	888	888	888	7	0	888	888	888	1	3	444	888	888	888	888	888	888	888	888	888	0	0	0	888	888	888	888	888	888	888	888	888	888	888	888	888	888	888	888
21	10	1	0	0	41	0	0	0	16	0	888	888	888	5	0	888	888	888	0	888	888	888	888	888	888	888	888	888	888	888	888	0	0	888	888	888	888	888	888	888	888	888	888	888	888	888	888	888	888
39	1	1	3	14	31	2	2	0	32	0	888	888	888	9	0	888	888	888	1	6	444	888	888	888	888	888	888	888	888	888	1	1	11	1	1000	5	225	0	13	0	888	888	888	888	888	888	888	888	888
25	1	4	3	7	39	1	1	2	24	0	888	888	888	7	0	888	888	888	1	4	444	888	888	888	888	888	888	888	888	888	1	1	13	7	3000	2	220	0	13	0	888	888	888	888	888	888	888	888	888
32	1	1	3	14	35	1	1	0	39	0	888	888	888	8	0	888	888	888	1	10	444	888	888	888	888	888	888	888	888	888	1	1	0	888	888	888	888	888	888	888	888	888	888	888	888	888	888	888	888
26	6	1	3	61	0	1	1	2	28	0	888	888	888	7	0	888	888	888	1	2	444	888	888	888	888	888	888	888	888	888	0	0	0	888	888	888	888	888	888	888	888	888	888	888	888	888	888	888	888
37	1	1	3	14	7	2	2	0	36	21	888	888	888	3	21	888	888	888	1	8	444	9	8	777	888	888	888	888	888	888	1	1	32	21	100	1460	1	1460	0	0	888	888	888	888	888	888	888	888	888
35	1	1	2	0	6	1	1	2	21	8	888	888	888	9	0	888	888	888	1	5	444	9	6	777	888	888	888	888	888	888	1	1	2	8	4000	110	25	444	0	0	888	888	888	888	888	888	888	888	888
20	1	4	3	0	8	0	0	1	18	0	888	888	888	8	0	888	888	888	1	6	444	9	7	777	888	888	888	888	888	888	0	1	0	888	888	888	888	888	888	888	888	888	888	888	888	888	888	888	888
27	1	1	2	67	14	2	2	0	24	0	888	888	888	9	0	888	888	888	1	5	444	9	6	777	888	888	888	888	888	888	0	1	0	888	888	888	888	888	888	888	888	888	888	888	888	888	888	888	888
30	1	1	2	1	0	2	2	0	16	0	888	888	888	9	0	888	888	888	1	1	444	888	888	888	888	888	888	888	888	888	1	0	0	888	888	888	888	888	888	888	888	888	888	888	888	888	888	888	888
19	1	2	2	0	888	0	0	0	21	0	888	888	888	2	0	888	888	888	1	1	444	888	888	888	888	888	888	888	888	888	888	0	0	888	888	888	888	888	888	888	888	888	888	888	888	888	888	888	888
23	7	1	1	1	35	0	0	0	25	0	888	888	888	7	0	888	888	888	1	2	444	888	888	888	888	888	888	888	888	888	888	1	0	888	888	888	888	888	888	888	888	888	888	888	888	888	888	888	888
31	1	1	3	61	7	1	1	0	19	0	888	888	888	8	51	888	888	888	1	2	444	888	888	888	888	888	888	888	888	888	1	0	0	888	888	888	888	888	888	888	888	888	888	888	888	888	888	888	888
28	1	1	3	74	14	1	1	0	34	0	888	888	888	7	0	888	888	888	1	6	444	888	888	888	888	888	888	888	888	888	1	1	0	888	888	888	888	888	888	888	888	888	888	888	888	888	888	888	888
17	8	2	1	0	888	0	0	1	14	0	888	888	888	3	0	888	888	888	1	1	444	888	888	888	888	888	888	888	888	888	1	0	0	888	888	888	888	888	888	888	888	888	888	888	888	888	888	888	888
31	1	1	1	0	7	2	2	1	18	0	888	888	888	6	0	888	888	888	1	5	444	9	7	777	888	888	888	888	888	888	0	0	0	888	888	888	888	888	888	888	888	888	888	888	888	888	888	888	888
36	1	1	3	0	12	0	0	0	21	0	888	888	888	7	0	888	888	888	1	4	444	9	5	777	888	888	888	888	888	888	888	0	0	888	888	888	888	888	888	888	888	888	888	888	888	888	888	888	888
22	1	2	3	2	888	1	1	1	26	0	888	888	888	8	0	888	888	888	1	8	444	9	8	777	888	888	888	888	888	888	0	0	0	888	888	888	888	888	888	888	888	888	888	888	888	888	888	888	888
35	1	1	3	43	34	2	2	1	22	0	888	888	888	7	0	888	888	888	1	4	444	9	5	777	888	888	888	888	888	888	1	0	0	888	888	888	888	888	888	888	888	888	888	888	888	888	888	888	888
24	1	4	3	0	8	0	0	1	18	13	888	888	888	8	0	888	888	888	1	5	444	888	888	888	888	888	888	888	888	888	1	1	38	13	999	20	215	0	13	0	888	888	888	888	888	888	888	888	888
17	4	2	2	0	888	0	0	0	16	0	888	888	888	8	0	888	888	888	1	3	444	888	888	888	888	888	888	888	888	888	888	0	888	888	888	888	888	888	888	888	888	888	888	888	888	888	888	888	888
27	1	1	3	18	28	0	0	1	26	19	888	888	888	7	19	888	888	888	1	5	444	4	4	19	888	888	888	888	888	888	1	1	15	19	200	5475	1	5475	0	0	888	888	888	888	888	888	888	888	888
33	1	1	1	1	14	1	1	0	16	0	888	888	888	9	0	888	888	888	1	2	444	888	888	888	888	888	888	888	888	888	1	0	0	888	888	888	888	888	888	888	888	888	888	888	888	888	888	888	888
24	14	1	1	1	7	2	2	0	37	0	888	888	888	9	0	888	888	888	1	4	444	888	888	888	888	888	888	888	888	888	1	0	0	888	888	888	888	888	888	888	888	888	888	888	888	888	888	888	888
36	1	1	4	66	66	0	0	0	39	21	888	888	888	7	0	888	888	888	1	10	444	9	6	777	888	888	888	888	888	888	888	1	20	21	125	60	230	0	0	0	888	888	888	888	888	888	888	888	888
18	1	2	2	0	888	0	0	0	23	0	888	888	888	6	0	888	888	888	1	3	444	888	888	888	888	888	888	888	888	888	888	0	0	888	888	888	888	888	888	888	888	888	888	888	888	888	888	888	888
30	18	1	3	42	7	1	1	0	15	0	888	888	888	7	0	888	888	888	1	2	444	888	888	888	888	888	888	888	888	888	1	1	0	888	888	888	888	888	888	888	888	888	888	888	888	888	888	888	888
37	1	3	3	14	888	1	1	1	25	60	888	888	888	8	0	888	888	888	1	4	444	9	7	777	888	888	888	888	888	888	1	1	13	7	3	2	220	555	13	0	888	888	888	888	888	888	888	888	888
29	19	1	4	1	68	1	1	0	28	0	888	888	888	8	0	888	888	888	1	4	444	9	7	777	888	888	888	888	888	888	1	0	0	888	888	888	888	888	888	888	888	888	888	888	888	888	888	888	888
40	1	1	3	18	14	2	2	1	12	0	888	888	888	9	0	888	888	888	1	1	444	888	888	888	888	888	888	888	888	888	1	1	0	888	888	888	888	888	888	888	888	888	888	888	888	888	888	888	888
43	1	1	4	50	50	1	1	2	28	13	888	888	888	7	0	888	888	888	1	10	444	888	888	888	888	888	888	888	888	888	1	1	30	13	100	14	218	0	13	0	13	7	3	2	227	555	13	0	888
18	1	2	2	0	888	0	0	0	14	0	888	888	888	6	0	888	888	888	1	1	444	888	888	888	888	888	888	888	888	888	888	0	0	888	888	888	888	888	888	888	888	888	888	888	888	888	888	888	888
17	1	2	2	0	888	0	0	0	16	0	888	888	888	6	0	888	888	888	1	1	444	888	888	888	888	888	888	888	888	888	888	1	0	888	888	888	888	888	888	888	888	888	888	888	888	888	888	888	888
37	1	1	3	14	32	1	1	0	28	38	888	888	888	7	0	888	888	888	1	4	444	5	3	38	888	888	888	888	888	888	1	1	42	38	300	196	1	1825	0	0	888	888	888	888	888	888	888	888	888
29	20	1	3	27	27	1	1	1	14	0	888	888	888	9	0	888	888	888	1	2	444	888	888	888	888	888	888	888	888	888	1	0	0	888	888	888	888	888	888	888	888	888	888	888	888	888	888	888	888
20	1	2	3	18	888	0	0	1	12	0	888	888	888	6	0	888	888	888	1	1	444	888	888	888	888	888	888	888	888	888	1	0	0	888	888	888	888	888	888	888	888	888	888	888	888	888	888	888	888
36	1	1	4	5	5	2	2	1	28	0	888	888	888	8	0	888	888	888	1	6	444	888	888	888	888	888	888	888	888	888	1	1	0	888	888	888	888	888	888	888	888	888	888	888	888	888	888	888	888
23	1	4	3	0	19	1	1	0	14	0	888	888	888	9	0	888	888	888	1	1	444	888	888	888	888	888	888	888	888	888	0	0	0	888	888	888	888	888	888	888	888	888	888	888	888	888	888	888	888
21	7	1	2	1	3	0	0	0	16	0	888	888	888	8	0	888	888	888	1	2	444	888	888	888	888	888	888	888	888	888	888	1	0	888	888	888	888	888	888	888	888	888	888	888	888	888	888	888	888
39	1	1	4	76	66	1	1	0	28	46	888	888	888	8	0	888	888	888	1	8	444	888	888	888	888	888	888	888	888	888	0	1	4	11	200	14	220	0	13	0	888	888	888	888	888	888	888	888	888
18	1	2	2	0	888	0	0	0	26	0	888	888	888	8	0	888	888	888	1	2	444	888	888	888	888	888	888	888	888	888	888	0	0	888	888	888	888	888	888	888	888	888	888	888	888	888	888	888	888
28	2	1	4	30	30	0	0	1	16	0	888	888	888	9	0	888	888	888	1	2	444	888	888	888	888	888	888	888	888	888	1	0	0	888	888	888	888	888	888	888	888	888	888	888	888	888	888	888	888
37	1	1	3	77	7	2	2	0	36	0	888	888	888	4	0	888	888	888	1	11	444	9	12	777	888	888	888	888	888	888	1	1	0	888	888	888	888	888	888	888	888	888	888	888	888	888	888	888	888
24	1	1	2	0	7	1	1	0	22	0	888	888	888	7	0	888	888	888	1	4	444	9	7	777	888	888	888	888	888	888	0	0	0	888	888	888	888	888	888	888	888	888	888	888	888	888	888	888	888
27	1	1	3	44	18	1	1	0	22	0	888	888	888	9	51	888	888	888	1	6	444	9	5	777	888	888	888	888	888	888	0	1	1	51	1000	2	212	555	12	0	6	51	80	1	212	555	12	0	1
37	1	1	2	0	7	2	2	0	18	0	888	888	888	7	0	888	888	888	1	4	444	9	4	777	888	888	888	888	888	888	1	0	0	888	888	888	888	888	888	888	888	888	888	888	888	888	888	888	888
35	9	1	2	32	32	0	0	0	26	0	888	888	888	8	0	888	888	888	1	3	444	888	888	888	888	888	888	888	888	888	888	0	0	888	888	888	888	888	888	888	888	888	888	888	888	888	888	888	888
38	1	1	4	50	66	1	1	1	32	21	888	888	888	9	33	888	888	888	1	8	444	12	3	33	888	888	888	888	888	888	1	1	20	21	250	196	24	0	0	0	888	888	888	888	888	888	888	888	888
29	11	1	2	1	27	1	1	2	27	0	888	888	888	9	0	888	888	888	1	3	444	888	888	888	888	888	888	888	888	888	1	0	0	888	888	888	888	888	888	888	888	888	888	888	888	888	888	888	888
36	1	1	3	14	14	0	0	1	28	13	888	888	888	6	0	888	888	888	1	8	444	888	888	888	888	888	888	888	888	888	1	1	4	13	200	56	214	0	13	0	888	888	888	888	888	888	888	888	888
25	1	4	3	18	41	0	0	0	28	0	888	888	888	8	0	888	888	888	1	4	444	888	888	888	888	888	888	888	888	888	888	0	0	888	888	888	888	888	888	888	888	888	888	888	888	888	888	888	888
29	18	1	1	42	7	1	1	2	16	0	888	888	888	9	0	888	888	888	1	2	444	9	6	777	888	888	888	888	888	888	1	1	0	888	888	888	888	888	888	888	888	888	888	888	888	888	888	888	888
30	1	1	2	9	7	1	1	0	32	0	888	888	888	7	5	888	888	888	1	4	444	7	3	5	888	888	888	888	888	888	1	1	10	5	999	90	215	555	13	0	888	888	888	888	888	888	888	888	888
23	13	1	1	17	17	1	1	1	24	0	888	888	888	8	0	888	888	888	1	2	444	888	888	888	888	888	888	888	888	888	0	0	0	888	888	888	888	888	888	888	888	888	888	888	888	888	888	888	888
21	7	4	0	1	0	0	0	1	17	0	888	888	888	4	0	888	888	888	1	2	444	888	888	888	888	888	888	888	888	888	1	1	0	888	888	888	888	888	888	888	888	888	888	888	888	888	888	888	888
23	1	4	3	18	14	0	0	1	20	0	888	888	888	9	0	888	888	888	1	4	444	9	5	777	888	888	888	888	888	888	1	0	0	888	888	888	888	888	888	888	888	888	888	888	888	888	888	888	888
36	1	1	3	1	7	2	2	0	28	0	888	888	888	7	63	888	888	888	1	4	444	9	3	777	16	3	63	888	888	888	1	1	6	15	80	3	220	555	12	0	888	888	888	888	888	888	888	888	888
24	13	1	1	42	17	1	1	0	38	0	888	888	888	10	0	888	888	888	1	6	444	888	888	888	888	888	888	888	888	888	0	0	0	888	888	888	888	888	888	888	888	888	888	888	888	888	888	888	888
33	1	1	4	30	48	1	1	1	37	0	888	888	888	9	51	888	888	888	1	7	444	9	5	777	18	4	51	888	888	888	1	1	13	7	3000	2	226	555	13	0	888	888	888	888	888	888	888	888	888
25	1	2	2	0	888	1	1	1	21	0	888	888	888	8	0	888	888	888	1	4	444	9	4	777	888	888	888	888	888	888	1	1	0	888	888	888	888	888	888	888	888	888	888	888	888	888	888	888	888
31	1	2	4	14	888	1	1	0	21	0	888	888	888	10	70	888	888	888	1	3	444	9	3	777	4	1	70	888	888	888	0	1	0	888	888	888	888	888	888	888	888	888	888	888	888	888	888	888	888
35	1	1	3	0	18	0	0	0	20	0	888	888	888	7	0	888	888	888	1	5	444	9	3	777	888	888	888	888	888	888	888	1	4	13	999	56	25	0	12	0	888	888	888	888	888	888	888	888	888
26	1	4	4	5	5	0	0	1	18	13	888	888	888	6	0	888	888	888	1	6	444	888	888	888	888	888	888	888	888	888	1	1	4	13	200	14	214	0	13	0	888	888	888	888	888	888	888	888	888
24	1	1	3	14	7	0	0	1	38	0	888	888	888	10	0	888	888	888	1	8	444	9	10	777	888	888	888	888	888	888	1	0	0	888	888	888	888	888	888	888	888	888	888	888	888	888	888	888	888
27	11	1	3	27	14	1	1	0	24	0	888	888	888	9	0	888	888	888	1	5	444	888	888	888	888	888	888	888	888	888	0	1	3	4	875	7	218	555	12	0	888	888	888	888	888	888	888	888	888
19	1	2	2	0	888	0	0	1	14	0	888	888	888	5	0	888	888	888	0	888	888	888	888	888	888	888	888	888	888	888	1	0	0	888	888	888	888	888	888	888	888	888	888	888	888	888	888	888	888
25	1	1	2	0	7	1	1	0	22	60	888	888	888	5	75	888	888	888	1	4	444	9	7	777	19	5	60	888	888	888	1	1	0	888	888	888	888	888	888	888	888	888	888	888	888	888	888	888	888
36	1	1	3	1	14	2	2	0	37	0	888	888	888	8	0	888	888	888	1	7	444	9	8	777	888	888	888	888	888	888	1	1	0	888	888	888	888	888	888	888	888	888	888	888	888	888	888	888	888
28	1	1	3	18	8	1	1	1	14	0	888	888	888	9	0	888	888	888	1	2	444	9	6	777	888	888	888	888	888	888	1	0	0	888	888	888	888	888	888	888	888	888	888	888	888	888	888	888	888
21	1	2	3	0	888	0	0	0	38	0	888	888	888	8	0	888	888	888	1	10	444	9	5	777	888	888	888	888	888	888	888	1	0	888	888	888	888	888	888	888	888	888	888	888	888	888	888	888	888
41	1	1	3	18	14	0	0	4	14	42	888	888	888	7	76	888	888	888	1	4	444	3	10	76	888	888	888	888	888	888	1	1	40	76	5	150	1	30	0	0	888	888	888	888	888	888	888	888	888
17	16	2	2	0	888	0	0	0	28	0	888	888	888	9	0	888	888	888	1	6	444	888	888	888	888	888	888	888	888	888	888	0	0	888	888	888	888	888	888	888	888	888	888	888	888	888	888	888	888
26	9	1	1	32	32	1	1	0	24	0	888	888	888	7	0	888	888	888	1	3	444	888	888	888	888	888	888	888	888	888	1	1	13	7	3000	2	220	0	13	0	888	888	888	888	888	888	888	888	888
39	1	1	4	50	50	1	1	0	16	0	888	888	888	10	0	888	888	888	1	1	444	888	888	888	888	888	888	888	888	888	1	0	0	888	888	888	888	888	888	888	888	888	888	888	888	888	888	888	888
20	1	4	3	0	29	0	0	0	16	0	888	888	888	9	5	888	888	888	1	2	444	9	5	777	7	4	5	888	888	888	888	1	68	5	20	120	1	60	13	0	888	888	888	888	888	888	888	888	888
25	8	1	2	1	7	1	1	0	12	0	888	888	888	6	0	888	888	888	1	1	444	888	888	888	888	888	888	888	888	888	1	0	0	888	888	888	888	888	888	888	888	888	888	888	888	888	888	888	888
35	1	1	3	14	14	1	1	1	38	0	888	888	888	8	2	888	888	888	1	7	444	9	5	777	888	888	888	888	888	888	1	1	13	7	3000	2	216	0	13	0	888	888	888	888	888	888	888	888	888
22	1	4	3	18	27	0	0	1	12	42	888	888	888	8	0	888	888	888	1	1	444	1	7	333	9	10	777	888	888	888	1	0	0	888	888	888	888	888	888	888	888	888	888	888	888	888	888	888	888
31	20	1	3	34	23	1	1	1	24	0	888	888	888	9	0	888	888	888	1	4	444	888	888	888	888	888	888	888	888	888	1	1	0	888	888	888	888	888	888	888	888	888	888	888	888	888	888	888	888
38	1	1	3	53	53	2	2	0	12	0	888	888	888	7	0	888	888	888	1	1	444	1	3	333	888	888	888	888	888	888	1	0	0	888	888	888	888	888	888	888	888	888	888	888	888	888	888	888	888
29	13	1	2	43	7	1	1	0	20	0	888	888	888	9	0	888	888	888	1	3	444	888	888	888	888	888	888	888	888	888	1	1	3	1	999	7	218	0	13	0	888	888	888	888	888	888	888	888	888
18	1	2	2	0	888	0	0	0	18	0	888	888	888	3	0	888	888	888	1	1	444	888	888	888	888	888	888	888	888	888	888	0	0	888	888	888	888	888	888	888	888	888	888	888	888	888	888	888	888
33	1	1	3	14	5	1	1	1	39	0	888	888	888	8	0	888	888	888	1	10	444	9	3	777	888	888	888	888	888	888	1	1	0	888	888	888	888	888	888	888	888	888	888	888	888	888	888	888	888
26	6	2	4	14	888	0	0	1	20	0	888	888	888	6	0	888	888	888	1	2	444	888	888	888	888	888	888	888	888	888	1	0	0	888	888	888	888	888	888	888	888	888	888	888	888	888	888	888	888
40	1	1	4	0	8	1	1	1	38	20	13	888	888	7	0	888	888	888	1	12	444	5	2	20	888	888	888	888	888	888	1	1	9	20	150	5475	1	5475	0	0	4	13	200	30	218	0	13	0	888
31	1	1	3	1	9	2	2	0	29	0	888	888	888	10	0	888	888	888	1	3	444	888	888	888	888	888	888	888	888	888	0	1	0	888	888	888	888	888	888	888	888	888	888	888	888	888	888	888	888
32	1	1	3	14	0	1	1	2	18	0	888	888	888	8	2	888	888	888	1	4	444	9	2	777	888	888	888	888	888	888	1	1	23	8	999	14	216	0	13	0	888	888	888	888	888	888	888	888	888
31	1	2	2	0	888	0	0	0	16	0	888	888	888	6	0	888	888	888	1	3	444	9	7	777	888	888	888	888	888	888	888	0	0	888	888	888	888	888	888	888	888	888	888	888	888	888	888	888	888
25	1	1	3	61	74	1	1	0	26	0	888	888	888	9	0	888	888	888	1	5	444	888	888	888	888	888	888	888	888	888	1	0	0	888	888	888	888	888	888	888	888	888	888	888	888	888	888	888	888
17	14	2	2	0	888	0	0	0	16	0	888	888	888	9	0	888	888	888	1	1	444	888	888	888	888	888	888	888	888	888	888	0	0	888	888	888	888	888	888	888	888	888	888	888	888	888	888	888	888
29	11	1	2	17	17	1	1	1	10	0	888	888	888	10	0	888	888	888	1	1	444	888	888	888	888	888	888	888	888	888	1	0	0	888	888	888	888	888	888	888	888	888	888	888	888	888	888	888	888
26	1	4	3	78	31	0	0	1	35	19	888	888	888	7	19	888	888	888	1	7	444	9	5	777	4	4	19	888	888	888	1	1	15	19	200	5840	1	5840	0	0	888	888	888	888	888	888	888	888	888
28	19	1	4	76	51	0	0	1	29	0	888	888	888	6	0	888	888	888	1	4	444	888	888	888	888	888	888	888	888	888	1	1	0	888	888	888	888	888	888	888	888	888	888	888	888	888	888	888	888
19	1	2	2	7	888	0	0	1	35	0	888	888	888	8	20	888	888	888	1	9	444	9	10	777	5	2	20	888	888	888	1	1	9	20	25	175	210	0	0	0	1	2	3000	1	230	555	12	0	888
32	1	1	2	1	7	1	1	0	14	0	888	888	888	8	0	888	888	888	1	3	444	7	3	777	888	888	888	888	888	888	1	0	0	888	888	888	888	888	888	888	888	888	888	888	888	888	888	888	888
22	1	2	2	14	888	0	0	0	20	0	888	888	888	8	0	888	888	888	1	5	444	7	6	777	888	888	888	888	888	888	888	0	0	888	888	888	888	888	888	888	888	888	888	888	888	888	888	888	888
35	1	1	1	1	7	2	2	0	18	0	888	888	888	7	3	888	888	888	1	5	444	7	7	777	14	5	3	888	888	888	1	1	3	1	999	3	24	555	16	15	10	5	999	5	22	555	12	0	888
29	1	1	3	0	7	1	1	0	22	0	888	888	888	8	0	888	888	888	1	4	444	7	2	777	888	888	888	888	888	888	1	1	1	1	1000	999	222	555	12	0	888	888	888	888	888	888	888	888	888
27	1	1	3	9	15	1	1	0	39	0	888	888	888	8	0	888	888	888	1	8	444	7	4	777	888	888	888	888	888	888	1	1	0	888	888	888	888	888	888	888	888	888	888	888	888	888	888	888	888
24	1	4	3	18	22	1	1	0	38	0	888	888	888	7	0	888	888	888	1	5	444	888	888	888	888	888	888	888	888	888	1	0	0	888	888	888	888	888	888	888	888	888	888	888	888	888	888	888	888
20	1	4	2	0	27	0	0	1	24	0	888	888	888	9	0	888	888	888	1	4	444	7	3	777	888	888	888	888	888	888	1	1	0	888	888	888	888	888	888	888	888	888	888	888	888	888	888	888	888
36	1	1	3	14	48	2	2	0	8	0	888	888	888	8	0	888	888	888	1	1	444	7	3	777	888	888	888	888	888	888	1	1	13	7	3000	2	28	0	13	0	888	888	888	888	888	888	888	888	888
31	20	1	2	1	10	2	2	1	24	0	888	888	888	8	0	888	888	888	1	4	444	888	888	888	888	888	888	888	888	888	1	1	0	888	888	888	888	888	888	888	888	888	888	888	888	888	888	888	888
26	1	1	3	32	32	0	0	2	36	0	888	888	888	7	0	888	888	888	1	6	444	888	888	888	888	888	888	888	888	888	1	1	0	888	888	888	888	888	888	888	888	888	888	888	888	888	888	888	888
35	1	4	4	24	66	1	1	1	12	21	60	888	888	7	60	888	888	888	1	3	333	19	5	60	888	888	888	888	888	888	1	0	0	888	888	888	888	888	888	888	888	888	888	888	888	888	888	888	888
35	1	1	3	14	30	1	1	0	37	20	888	888	888	7	20	888	888	888	1	7	444	5	4	20	888	888	888	888	888	888	1	1	9	20	100	730	1	730	0	0	888	888	888	888	888	888	888	888	888
29	1	4	4	75	75	0	0	1	20	0	888	888	888	9	0	888	888	888	1	4	444	888	888	888	888	888	888	888	888	888	1	0	0	888	888	888	888	888	888	888	888	888	888	888	888	888	888	888	888
26	13	1	2	43	17	1	1	0	38	0	888	888	888	8	0	888	888	888	1	7	444	888	888	888	888	888	888	888	888	888	1	1	13	7	3000	2	224	0	13	0	888	888	888	888	888	888	888	888	888
34	1	1	2	1	6	2	2	0	23	21	888	888	888	5	21	888	888	888	1	6	444	888	888	888	888	888	888	888	888	888	1	1	20	21	500	90	210	0	0	0	888	888	888	888	888	888	888	888	888
20	1	4	3	18	0	0	0	0	24	0	888	888	888	9	0	888	888	888	1	4	444	7	5	777	888	888	888	888	888	888	888	0	0	888	888	888	888	888	888	888	888	888	888	888	888	888	888	888	888
18	1	2	2	0	888	0	0	0	12	0	888	888	888	8	0	888	888	888	1	1	444	888	888	888	888	888	888	888	888	888	888	0	0	888	888	888	888	888	888	888	888	888	888	888	888	888	888	888	888
37	1	1	3	14	48	1	1	1	38	12	888	888	888	7	0	888	888	888	1	8	444	888	888	888	888	888	888	888	888	888	1	1	0	888	888	888	888	888	888	888	888	888	888	888	888	888	888	888	888
21	7	1	0	0	7	1	1	2	12	0	888	888	888	9	0	888	888	888	1	1	444	888	888	888	888	888	888	888	888	888	1	0	0	888	888	888	888	888	888	888	888	888	888	888	888	888	888	888	888
38	1	1	4	71	51	1	1	1	35	0	888	888	888	7	0	888	888	888	1	5	444	888	888	888	888	888	888	888	888	888	1	1	11	1	500	7	216	0	13	0	888	888	888	888	888	888	888	888	888
21	1	4	2	0	60	0	0	1	12	0	888	888	888	7	0	888	888	888	1	1	444	888	888	888	888	888	888	888	888	888	1	0	0	888	888	888	888	888	888	888	888	888	888	888	888	888	888	888	888
18	9	2	2	0	888	0	0	0	12	0	888	888	888	8	0	888	888	888	0	888	888	888	888	888	888	888	888	888	888	888	888	0	0	888	888	888	888	888	888	888	888	888	888	888	888	888	888	888	888
39	1	1	4	50	30	2	2	0	32	53	888	888	888	6	0	888	888	888	1	8	444	888	888	888	888	888	888	888	888	888	1	1	42	53	999	60	224	0	0	0	888	888	888	888	888	888	888	888	888
33	18	4	3	14	51	1	1	2	26	60	888	888	888	6	0	888	888	888	1	5	444	888	888	888	888	888	888	888	888	888	1	0	0	888	888	888	888	888	888	888	888	888	888	888	888	888	888	888	888
41	1	1	4	75	14	1	1	1	28	21	888	888	888	2	21	888	888	888	1	4	444	7	7	777	888	888	888	888	888	888	1	1	20	21	500	365	1	90	0	0	69	21	10	60	220	0	0	0	888
19	3	4	2	1	3	0	0	0	38	0	888	888	888	8	0	888	888	888	1	3	444	888	888	888	888	888	888	888	888	888	888	0	0	888	888	888	888	888	888	888	888	888	888	888	888	888	888	888	888
32	1	1	3	18	23	1	1	0	15	0	888	888	888	9	0	888	888	888	1	1	444	7	5	777	888	888	888	888	888	888	1	1	4	11	200	15	214	0	13	0	13	7	3000	2	212	0	13	0	888
26	15	1	2	42	7	1	1	1	18	0	888	888	888	8	0	888	888	888	1	2	444	888	888	888	888	888	888	888	888	888	1	0	0	888	888	888	888	888	888	888	888	888	888	888	888	888	888	888	888
28	1	1	3	16	21	1	1	0	18	0	888	888	888	8	25	888	888	888	1	2	444	10	3	25	888	888	888	888	888	888	1	1	40	25	25	5475	1	5475	0	0	24	25	999	555	1	555	0	0	888
23	1	1	3	0	52	1	1	0	39	0	888	888	888	9	0	888	888	888	1	8	444	888	888	888	888	888	888	888	888	888	1	0	0	888	888	888	888	888	888	888	888	888	888	888	888	888	888	888	888
22	1	4	2	18	19	0	0	0	26	0	888	888	888	9	0	888	888	888	1	3	444	888	888	888	888	888	888	888	888	888	888	1	60	7	999	7	224	0	13	0	888	888	888	888	888	888	888	888	888
31	1	1	4	5	5	1	1	0	39	0	888	888	888	9	0	888	888	888	1	8	444	7	5	777	888	888	888	888	888	888	1	1	13	7	3000	2	228	0	13	0	888	888	888	888	888	888	888	888	888
20	13	1	0	1	7	0	0	1	12	0	888	888	888	8	0	888	888	888	1	1	444	888	888	888	888	888	888	888	888	888	1	0	0	888	888	888	888	888	888	888	888	888	888	888	888	888	888	888	888
[truncated: 62 more columns]
